# Supplementary material for: Leonurine Exerts Anti-Inflammatory Effects in Lipopolysaccharide (LPS)-Induced Endometritis by Modulating Mouse JAK-STAT/PI3K-Akt/PPAR Signaling Pathways
Source: Genes (Basel). 2024 Jun 29;15(7):857. doi: 10.3390/genes15070857 (PMC11276431; doi:10.3390/genes15070857)
Supplement: Supplementary file 1 [file genes-15-00857-s001.zip]

Archive with 1 entries (1 files):
- genes-3054258-supplementary.xlsx
