# Supplementary material for: Leonurine Exerts Anti-Inflammatory Effects in Lipopolysaccharide (LPS)-Induced Endometritis by Modulating Mouse JAK-STAT/PI3K-Akt/PPAR Signaling Pathways
Source: Genes (Basel). 2024 Jun 29;15(7):857. doi: 10.3390/genes15070857 (PMC11276431; doi:10.3390/genes15070857)
Supplement: Supplementary file 1 [file genes-15-00857-s001.zip › genes-3054258-supplementary.xlsx]

## Sheet: Legends
Supplementary Tables
Table S1. Differentially expressed genes between the Leo group and the LPS group.
Table S2. Differentially expressed genes between the LPS group and the control group.
Table S3. GO annotation of differentially expressed genes between the Leo group and the LPS group.
Table S4. GO annotation of differentially expressed genes between the LPS group and the control group.
Table S5. KEGG enrichment analysis of differentially expressed genes between the Leo group and the LPS group.
Table S6. KEGG enrichment analysis of differentially expressed genes between the LPS group and the control group.

## Sheet: Table S1
Table S1. Differentially expressed genes between the Leo group and the LPS group.
gene_id	LEO_1	LEO_2	LEO_3	LPS_1	LPS_2	LPS_3	LEO	LPS	log2FoldChange	pvalue	padj	gene_name	gene_chr	gene_start	gene_end	gene_strand	gene_length	gene_biotype	gene_description	tf_family
novel.998	4.0931	33.718	1.82356	503.746	913.735	1248.58	13.2115	888.686	-6.07774	1.74026e-12	3.31955e-08	-	Y	58850765	58855022	-	3147	-	- && A1Z651.1 RecName: Full=Gag-Pol polyprotein; Short=Pr180gag-pol; Contains: RecName: Full=Matrix protein p15; Short=MA; Contains: RecName: Full=RNA-binding phosphoprotein p12; AltName: Full=pp12; Contains: RecName: Full=Capsid protein p30; Short=CA; Contains: RecName: Full=Nucleocapsid protein p10; Short=NC-pol; Contains: RecName: Full=Protease p14; Short=PR; Contains: RecName: Full=Reverse tr…	Gag_p30
ENSMUSG00000024598	320.285	368.854	408.476	1169.82	1432.37	1546.06	365.872	1382.75	-1.91766	2.0921e-11	1.99534e-07	Fbn2	18	58008623	58210487	-	13215	protein_coding	fibrillin 2 [Source:MGI Symbol;Acc:MGI:95490] && sp|Q61555|FBN2_MOUSE Fibrillin-2 OS=Mus musculus OX=10090 GN=Fbn2 PE=1 SV=2 && PF07645:Calcium-binding EGF domain|PF18193:Fibrillin 1 unique N-terminal domain|PF12662:Complement Clr-like EGF-like|PF00683:TB domain	-
ENSMUSG00000086962	9.20947	4.08703	0	119.099	235.356	1026	4.43216	460.153	-6.71232	3.22216e-11	2.04876e-07	Gm12248	11	58063552	58093134	-	1462	protein_coding	predicted gene 12248 [Source:MGI Symbol;Acc:MGI:3651124] && sp|Q96IV6|FXDC2_HUMAN Fatty acid hydroxylase domain-containing protein 2 OS=Homo sapiens OX=9606 GN=FAXDC2 PE=1 SV=1 && PF04116:Fatty acid hydroxylase superfamily	-
ENSMUSG00000031097	46.0473	57.2184	41.9418	195.852	319.488	394.116	48.4025	303.152	-2.64702	4.36126e-10	2.07978e-06	Tnni2	7	142441808	142444410	+	1497	protein_coding	troponin I, skeletal, fast 2 [Source:MGI Symbol;Acc:MGI:105070] && sp|P13412|TNNI2_MOUSE Troponin I, fast skeletal muscle OS=Mus musculus OX=10090 GN=Tnni2 PE=2 SV=2 && PF00992:Troponin	-
ENSMUSG00000026241	3.06982	1.02176	9.11778	148.213	54.3129	521.145	4.40312	241.224	-5.75869	1.82768e-09	6.72491e-06	Nppc	1	86666291	86670571	-	1042	protein_coding	natriuretic peptide type C [Source:MGI Symbol;Acc:MGI:97369] && sp|Q61839|ANFC_MOUSE C-type natriuretic peptide OS=Mus musculus OX=10090 GN=Nppc PE=3 SV=1 && PF00212:Atrial natriuretic peptide	-
ENSMUSG00000008193	831.922	149.176	352.858	6.17552	31.9488	20.6287	444.652	19.5843	4.51209	2.11531e-09	6.72491e-06	Spib	7	44525993	44532071	-	2868	protein_coding	Spi-B transcription factor (Spi-1/PU.1 related) [Source:MGI Symbol;Acc:MGI:892986] && sp|O35906|SPIB_MOUSE Transcription factor Spi-B OS=Mus musculus OX=10090 GN=Spib PE=2 SV=2 && PF00178:Ets-domain	ETS
ENSMUSG00000026675	184.189	127.72	217.003	741.945	674.12	650.346	176.304	688.803	-1.96532	3.67849e-09	1.00239e-05	Hsd17b7	1	169949535	169969241	-	5104	protein_coding	hydroxysteroid (17-beta) dehydrogenase 7 [Source:MGI Symbol;Acc:MGI:1330808] && sp|O88736|DHB7_MOUSE 3-keto-steroid reductase/17-beta-hydroxysteroid dehydrogenase 7 OS=Mus musculus OX=10090 GN=Hsd17b7 PE=1 SV=1 && PF00106:short chain dehydrogenase	-
ENSMUSG00000039323	26.6051	20.4351	33.7358	723.418	331.202	119.429	26.9253	391.35	-3.86062	5.46301e-09	1.30259e-05	Igfbp2	1	72824503	72852474	+	1847	protein_coding	insulin-like growth factor binding protein 2 [Source:MGI Symbol;Acc:MGI:96437] && sp|P47877|IBP2_MOUSE Insulin-like growth factor-binding protein 2 OS=Mus musculus OX=10090 GN=Igfbp2 PE=2 SV=2 && PF00086:Thyroglobulin type-1 repeat|PF00219:Insulin-like growth factor binding protein	-
ENSMUSG00000048368	15.3491	10.2176	10.9413	235.552	89.4566	92.2861	12.1693	139.098	-3.51831	7.06814e-09	1.49805e-05	Omd	13	49582462	49592822	+	2249	protein_coding	osteomodulin [Source:MGI Symbol;Acc:MGI:1350918] && sp|O35103|OMD_MOUSE Osteomodulin OS=Mus musculus OX=10090 GN=Omd PE=2 SV=1 && PF13855:Leucine rich repeat|PF01462:Leucine rich repeat N-terminal domain	-
ENSMUSG00000079465	40.931	20.4351	45.5889	152.624	339.722	532.002	35.6517	341.449	-3.25732	1.89708e-08	3.34898e-05	Col4a3	1	82586921	82722059	+	9967	protein_coding	collagen, type IV, alpha 3 [Source:MGI Symbol;Acc:MGI:104688] && sp|Q9QZS0|CO4A3_MOUSE Collagen alpha-3(IV) chain OS=Mus musculus OX=10090 GN=Col4a3 PE=1 SV=2 && PF01391:Collagen triple helix repeat (20 copies)|PF01413:C-terminal tandem repeated domain in type 4 procollagen	-
novel.980	265.028	31.6745	111.237	1.76444	6.38976	4.34288	135.98	4.16569	5.04681	1.93126e-08	3.34898e-05	-	X	33841490	33846690	-	583	-	- && - && -	-
ENSMUSG00000046182	4.0931	10.2176	14.5884	281.427	40.4685	312.687	9.63304	211.528	-4.45152	4.56427e-08	7.25529e-05	Gsg1l	7	125878420	126082411	-	3923	protein_coding	GSG1-like [Source:MGI Symbol;Acc:MGI:2685483] && sp|D3Z7H4|GSG1L_MOUSE Germ cell-specific gene 1-like protein OS=Mus musculus OX=10090 GN=Gsg1l PE=1 SV=2 && PF07803:GSG1-like protein	-
ENSMUSG00000021453	380.658	330.027	330.063	1066.6	1825.34	3638.25	346.916	2176.73	-2.64941	6.51075e-08	9.55328e-05	Gadd45g	13	51846678	51848468	+	1173	protein_coding	growth arrest and DNA-damage-inducible 45 gamma [Source:MGI Symbol;Acc:MGI:1346325] && sp|Q9WTQ7|GA45G_RAT Growth arrest and DNA damage-inducible protein GADD45 gamma OS=Rattus norvegicus OX=10116 GN=Gadd45g PE=2 SV=1 && PF01248:Ribosomal protein L7Ae/L30e/S12e/Gadd45 family	-
ENSMUSG00000031604	719.362	582.401	459.536	1611.81	2067.09	2306.07	587.1	1994.99	-1.76484	7.43166e-08	0.000101256	Msmo1	8	64718139	64733792	-	6144	protein_coding	methylsterol monoxygenase 1 [Source:MGI Symbol;Acc:MGI:1913484] && sp|Q9CRA4|MSMO1_MOUSE Methylsterol monooxygenase 1 OS=Mus musculus OX=10090 GN=Msmo1 PE=1 SV=1 && -	-
ENSMUSG00000019359	2.04655	4.08703	5.47067	270.841	42.5984	48.8574	3.86808	120.766	-4.95855	8.07024e-08	0.000102627	Gdpd2	X	100729873	100738895	+	4609	protein_coding	glycerophosphodiester phosphodiesterase domain containing 2 [Source:MGI Symbol;Acc:MGI:1918834] && sp|Q9HCC8|GDPD2_HUMAN Glycerophosphoinositol inositolphosphodiesterase GDPD2 OS=Homo sapiens OX=9606 GN=GDPD2 PE=2 SV=1 && -	-
ENSMUSG00000067158	110.514	57.2184	152.267	513.451	527.155	545.031	106.666	528.546	-2.30735	9.64892e-08	0.000115033	Col4a4	1	82448423	82586849	-	10612	protein_coding	collagen, type IV, alpha 4 [Source:MGI Symbol;Acc:MGI:104687] && sp|Q9QZR9|CO4A4_MOUSE Collagen alpha-4(IV) chain OS=Mus musculus OX=10090 GN=Col4a4 PE=1 SV=1 && PF01391:Collagen triple helix repeat (20 copies)|PF01413:C-terminal tandem repeated domain in type 4 procollagen	-
novel.587	4.0931	15.3264	10.9413	126.157	59.6377	197.601	10.1203	127.799	-3.65716	1.07283e-07	0.000120378	-	5	24259695	24272385	-	4032	-	- && - && -	-
ENSMUSG00000059908	16.3724	7.1523	2.73533	50.2864	156.549	439.716	8.75334	215.517	-4.6281	1.45974e-07	0.000154692	Mug1	6	121838541	121889057	+	5770	protein_coding	murinoglobulin 1 [Source:MGI Symbol;Acc:MGI:99837] && sp|P28665|MUG1_MOUSE Murinoglobulin-1 OS=Mus musculus OX=10090 GN=Mug1 PE=1 SV=3 && PF07703:Alpha-2-macroglobulin bait region domain|PF07677:A-macroglobulin receptor binding domain|PF07678:A-macroglobulin TED domain|PF00207:Alpha-2-macroglobulin family|PF01835:MG2 domain|PF17789:Macroglobulin domain MG4|PF17791:Macroglobulin domain MG3	-
ENSMUSG00000019888	3.06982	13.2828	0	230.259	100.106	108.572	5.45089	146.312	-4.76108	2.78548e-07	0.000279648	Mgat4c	10	101681487	102391469	+	10691	protein_coding	MGAT4 family, member C [Source:MGI Symbol;Acc:MGI:1914819] && sp|Q9D306|MGT4C_MOUSE Alpha-1,3-mannosyl-glycoprotein 4-beta-N-acetylglucosaminyltransferase C OS=Mus musculus OX=10090 GN=Mgat4c PE=2 SV=1 && PF04666:N-Acetylglucosaminyltransferase-IV (GnT-IV) conserved region	-
ENSMUSG00000055116	55.2568	81.7405	103.031	328.185	342.917	258.401	80.0094	309.834	-1.95174	4.28205e-07	0.0004084	Arntl	7	113207465	113314126	+	7523	protein_coding	aryl hydrocarbon receptor nuclear translocator-like [Source:MGI Symbol;Acc:MGI:1096381] && - && -	bHLH
ENSMUSG00000090610	86.9783	43.9355	35.5593	234.67	279.019	332.23	55.4911	281.973	-2.347	4.52007e-07	0.000410573	Gm3571	10	93778660	93779719	+	1060	processed_pseudogene	predicted gene 3571 [Source:MGI Symbol;Acc:MGI:3781748] && sp|Q920E5|FPPS_MOUSE Farnesyl pyrophosphate synthase OS=Mus musculus OX=10090 GN=Fdps PE=1 SV=1 && PF00348:Polyprenyl synthetase	-
ENSMUSG00000021670	599.639	691.729	675.627	1472.42	2547.38	3183.33	655.665	2401.04	-1.87246	7.69476e-07	0.000667171	Hmgcr	13	96648967	96670936	-	7275	protein_coding	3-hydroxy-3-methylglutaryl-Coenzyme A reductase [Source:MGI Symbol;Acc:MGI:96159] && sp|Q01237|HMDH_MOUSE 3-hydroxy-3-methylglutaryl-coenzyme A reductase OS=Mus musculus OX=10090 GN=Hmgcr PE=1 SV=3 && PF12349:Sterol-sensing domain of SREBP cleavage-activation|PF00368:Hydroxymethylglutaryl-coenzyme A reductase	-
ENSMUSG00000061086	22.512	43.9355	28.2651	121.746	146.964	157.429	31.5709	142.047	-2.17006	8.71749e-07	0.000722983	Myl4	11	104550663	104595753	+	4637	protein_coding	myosin, light polypeptide 4 [Source:MGI Symbol;Acc:MGI:97267] && sp|P09541|MYL4_MOUSE Myosin light chain 4 OS=Mus musculus OX=10090 GN=Myl4 PE=1 SV=3 && -	-
ENSMUSG00000051726	61.3964	29.6309	12.7649	189.677	255.59	438.631	34.5974	294.633	-3.09303	9.49448e-07	0.000754613	Kcnf1	12	17172100	17176888	-	4789	protein_coding	potassium voltage-gated channel, subfamily F, member 1 [Source:MGI Symbol;Acc:MGI:2687399] && sp|Q7TSH7|KCNF1_MOUSE Potassium voltage-gated channel subfamily F member 1 OS=Mus musculus OX=10090 GN=Kcnf1 PE=1 SV=1 && PF02214:BTB/POZ domain|PF00520:Ion transport protein	-
ENSMUSG00000058258	269.121	206.395	129.472	595.497	938.23	1426.64	201.663	986.787	-2.29113	1.03788e-06	0.000791902	Idi1	13	8885501	8892451	+	3505	protein_coding	isopentenyl-diphosphate delta isomerase [Source:MGI Symbol;Acc:MGI:2442264] && sp|P58044|IDI1_MOUSE Isopentenyl-diphosphate Delta-isomerase 1 OS=Mus musculus OX=10090 GN=Idi1 PE=1 SV=1 && PF00293:NUDIX domain	-
ENSMUSG00000028195	231.26	221.721	211.532	499.335	1263.04	1876.12	221.505	1212.83	-2.45277	1.27034e-06	0.000931988	Ccn1	3	145646976	145649981	-	2019	protein_coding	cellular communication network factor 1 [Source:MGI Symbol;Acc:MGI:88613] && sp|P18406|CCN1_MOUSE CCN family member 1 OS=Mus musculus OX=10090 GN=Ccn1 PE=1 SV=1 && PF19035:CCN3 Nov like TSP1 domain|PF00007:Cystine-knot domain|PF00093:von Willebrand factor type C domain|PF00219:Insulin-like growth factor binding protein	-
ENSMUSG00000112239	28.6517	14.3046	41.9418	0	0	0	28.2993	0	7.25719	1.50598e-06	0.00106395	Gm17823	10	53299137	53300142	-	1006	processed_pseudogene	predicted gene, 17823 [Source:MGI Symbol;Acc:MGI:5010008] && sp|Q93092|TALDO_MOUSE Transaldolase OS=Mus musculus OX=10090 GN=Taldo1 PE=1 SV=2 && PF00923:Transaldolase/Fructose-6-phosphate aldolase	-
ENSMUSG00000020689	359.169	404.616	335.534	904.273	1240.68	2135.61	366.44	1426.85	-1.96107	1.8004e-06	0.00122652	Itgb3	11	104608000	104670476	+	5901	protein_coding	integrin beta 3 [Source:MGI Symbol;Acc:MGI:96612] && sp|O54890|ITB3_MOUSE Integrin beta-3 OS=Mus musculus OX=10090 GN=Itgb3 PE=1 SV=2 && PF17205:Integrin plexin domain|PF08725:Integrin beta cytoplasmic domain|PF00362:Integrin beta chain VWA domain|PF18372:Integrin beta epidermal growth factor like domain 1|PF07965:Integrin beta tail domain	-
ENSMUSG00000028804	4.0931	9.19581	4.55889	23.8199	69.2224	318.116	5.94927	137.053	-4.5276	1.93238e-06	0.00127104	Csmd2	4	127987857	128567656	+	17077	protein_coding	CUB and Sushi multiple domains 2 [Source:MGI Symbol;Acc:MGI:2386401] && sp|Q7Z408|CSMD2_HUMAN CUB and sushi domain-containing protein 2 OS=Homo sapiens OX=9606 GN=CSMD2 PE=1 SV=2 && PF00084:Sushi repeat (SCR repeat)|PF00431:CUB domain	-
ENSMUSG00000042793	190.329	168.59	69.2951	869.867	455.803	3553.56	142.738	1626.41	-3.51064	2.52022e-06	0.00160244	Lgr6	1	134983301	135105276	-	6851	protein_coding	leucine-rich repeat-containing G protein-coupled receptor 6 [Source:MGI Symbol;Acc:MGI:2441805] && sp|Q3UVD5|LGR6_MOUSE Leucine-rich repeat-containing G-protein coupled receptor 6 OS=Mus musculus OX=10090 GN=Lgr6 PE=2 SV=1 && PF13855:Leucine rich repeat	-
ENSMUSG00000030222	84.9318	181.873	118.531	729.594	499.466	381.087	128.445	536.716	-2.06366	4.0456e-06	0.00248935	Rerg	6	137054825	137170497	-	2731	protein_coding	RAS-like, estrogen-regulated, growth-inhibitor [Source:MGI Symbol;Acc:MGI:2665139] && sp|Q8R367|RERG_MOUSE Ras-related and estrogen-regulated growth inhibitor OS=Mus musculus OX=10090 GN=Rerg PE=2 SV=1 && PF00071:Ras family	-
ENSMUSG00000042401	17.3957	35.7615	20.9709	90.8684	123.535	932.633	24.7093	382.346	-3.95191	4.18556e-06	0.00249498	Crtac1	19	42268287	42431785	-	2810	protein_coding	cartilage acidic protein 1 [Source:MGI Symbol;Acc:MGI:1920082] && sp|Q8R555|CRAC1_MOUSE Cartilage acidic protein 1 OS=Mus musculus OX=10090 GN=Crtac1 PE=2 SV=1 && PF07593:ASPIC and UnbV|PF07645:Calcium-binding EGF domain|PF13517:Repeat domain in Vibrio, Colwellia, Bradyrhizobium and Shewanella	-
ENSMUSG00000030854	470.706	199.243	170.502	1076.31	1227.9	3400.47	280.15	1901.56	-2.7631	4.59001e-06	0.00265316	Ptpn5	7	47077795	47133684	-	5794	protein_coding	protein tyrosine phosphatase, non-receptor type 5 [Source:MGI Symbol;Acc:MGI:97807] && sp|P54830|PTN5_MOUSE Tyrosine-protein phosphatase non-receptor type 5 OS=Mus musculus OX=10090 GN=Ptpn5 PE=1 SV=2 && PF00102:Protein-tyrosine phosphatase	-
ENSMUSG00000033105	259.912	261.57	255.298	602.555	771.031	1308.29	258.926	893.959	-1.78735	5.48493e-06	0.00307721	Lss	10	76531588	76557138	+	10787	protein_coding	lanosterol synthase [Source:MGI Symbol;Acc:MGI:1336155] && sp|Q8BLN5|LSS_MOUSE Lanosterol synthase OS=Mus musculus OX=10090 GN=Lss PE=1 SV=2 && PF13249:Squalene-hopene cyclase N-terminal domain|PF13243:Squalene-hopene cyclase C-terminal domain	-
ENSMUSG00000022351	574.057	479.204	662.862	1258.92	1933.97	2915.16	572.041	2036.02	-1.83128	6.52316e-06	0.00349591	Sqle	15	59315077	59331192	+	5546	protein_coding	squalene epoxidase [Source:MGI Symbol;Acc:MGI:109296] && sp|P52019|ERG1_MOUSE Squalene monooxygenase OS=Mus musculus OX=10090 GN=Sqle PE=2 SV=1 && PF01494:FAD binding domain|PF08491:Squalene epoxidase	-
ENSMUSG00000116814	0	0	0	10.5866	18.1043	53.2002	0	27.2971	-7.23369	6.67404e-06	0.00349591	Gm49636	16	29750810	29754312	-	2540	lincRNA	predicted gene, 49636 [Source:MGI Symbol;Acc:MGI:6215065] && - && -	-
ENSMUSG00000090291	25.5819	33.718	6.38244	367.003	82.0019	206.287	21.8941	218.43	-3.32349	6.78105e-06	0.00349591	Lrrc10b	19	10455371	10457473	-	2103	protein_coding	leucine rich repeat containing 10B [Source:MGI Symbol;Acc:MGI:2685551] && sp|A6NIK2|LR10B_HUMAN Leucine-rich repeat-containing protein 10B OS=Homo sapiens OX=9606 GN=LRRC10B PE=4 SV=2 && PF13855:Leucine rich repeat	-
ENSMUSG00000048218	999.739	871.559	661.039	347.594	308.838	332.23	844.112	329.554	1.3565	8.23811e-06	0.00413532	Amigo2	15	97244125	97247287	-	3163	protein_coding	adhesion molecule with Ig like domain 2 [Source:MGI Symbol;Acc:MGI:2145995] && sp|Q80ZD9|AMGO2_MOUSE Amphoterin-induced protein 2 OS=Mus musculus OX=10090 GN=Amigo2 PE=1 SV=1 && PF13855:Leucine rich repeat|PF00047:Immunoglobulin domain	-
ENSMUSG00000039546	29.675	40.8703	10.0296	84.6929	219.382	475.545	26.8583	259.873	-3.27672	8.89539e-06	0.00435076	Ajap1	4	153373221	153482811	-	3048	protein_coding	adherens junction associated protein 1 [Source:MGI Symbol;Acc:MGI:2685419] && sp|A2ALI5|AJAP1_MOUSE Adherens junction-associated protein 1 OS=Mus musculus OX=10090 GN=Ajap1 PE=2 SV=1 && PF15298:AJAP1/PANP C-terminus	-
ENSMUSG00000032561	623.174	1298.65	1425.11	202.028	364.216	295.316	1115.65	287.187	1.95854	1.169e-05	0.00557469	Acpp	9	104288251	104337748	-	7330	protein_coding	acid phosphatase, prostate [Source:MGI Symbol;Acc:MGI:1928480] && sp|Q8CE08|PPAP_MOUSE Prostatic acid phosphatase OS=Mus musculus OX=10090 GN=Acp3 PE=1 SV=1 && PF00328:Histidine phosphatase superfamily (branch 2)	-
ENSMUSG00000074736	2097.71	1561.24	244.356	133.215	166.134	200.858	1301.1	166.736	2.96435	1.38062e-05	0.00642326	Syndig1	2	149829211	150004392	+	2463	protein_coding	synapse differentiation inducing 1 [Source:MGI Symbol;Acc:MGI:3702158] && sp|A2ANU3|SYNG1_MOUSE Synapse differentiation-inducing gene protein 1 OS=Mus musculus OX=10090 GN=Syndig1 PE=1 SV=1 && PF04505:Interferon-induced transmembrane protein	-
ENSMUSG00000072845	10.2327	18.3916	1.82356	164.092	36.2086	206.287	10.1493	135.529	-3.74666	1.71341e-05	0.00778173	Tmprss11a	5	86410410	86468990	-	5715	protein_coding	transmembrane protease, serine 11a [Source:MGI Symbol;Acc:MGI:2684853] && - && -	-
ENSMUSG00000085180	624.197	465.921	392.064	133.215	176.783	66.2289	494.061	125.409	1.97738	1.87552e-05	0.0083199	AI838599	4	3242055	3258092	+	4243	lincRNA	expressed sequence AI838599 [Source:MGI Symbol;Acc:MGI:3510989] && sp|P11369|LORF2_MOUSE LINE-1 retrotransposable element ORF2 protein OS=Mus musculus OX=10090 GN=Pol PE=1 SV=2 && PF00078:Reverse transcriptase (RNA-dependent DNA polymerase)	-
ENSMUSG00000093651	5.11637	6.13054	7.29422	28.231	47.9232	59.7146	6.18038	45.2896	-2.86638	2.33392e-05	0.0101181	Gm5873	6	6735427	6736492	-	1066	processed_pseudogene	predicted gene 5873 [Source:MGI Symbol;Acc:MGI:3648385] && sp|Q920E5|FPPS_MOUSE Farnesyl pyrophosphate synthase OS=Mus musculus OX=10090 GN=Fdps PE=1 SV=1 && PF00348:Polyprenyl synthetase	-
ENSMUSG00000032193	790.991	583.423	593.567	1462.72	1938.23	3772.87	655.994	2391.27	-1.86596	2.5594e-05	0.010849	Ldlr	9	21723483	21749919	+	9622	protein_coding	low density lipoprotein receptor [Source:MGI Symbol;Acc:MGI:96765] && sp|P35951|LDLR_MOUSE Low-density lipoprotein receptor OS=Mus musculus OX=10090 GN=Ldlr PE=1 SV=2 && PF07645:Calcium-binding EGF domain|PF14670:Coagulation Factor Xa inhibitory site|PF00058:Low-density lipoprotein receptor repeat class B|PF00057:Low-density lipoprotein receptor domain class A	-
ENSMUSG00000030077	551.545	153.264	113.06	28.231	52.183	13.0286	272.623	31.1475	3.12961	2.75738e-05	0.0114341	Chl1	6	103510586	103750211	+	12293	protein_coding	cell adhesion molecule L1-like [Source:MGI Symbol;Acc:MGI:1098266] && sp|P70232|NCHL1_MOUSE Neural cell adhesion molecule L1-like protein OS=Mus musculus OX=10090 GN=Chl1 PE=1 SV=2 && PF00041:Fibronectin type III domain|PF13895:Immunoglobulin domain|PF13882:Bravo-like intracellular region|PF13927:Immunoglobulin domain|PF07679:Immunoglobulin I-set domain	-
ENSMUSG00000037138	171.91	242.156	173.238	696.07	500.531	437.545	195.768	544.715	-1.47723	3.38588e-05	0.0137416	Aff3	1	38177326	38664955	-	6654	protein_coding	AF4/FMR2 family, member 3 [Source:MGI Symbol;Acc:MGI:106927] && sp|P51827|AFF3_MOUSE AF4/FMR2 family member 3 OS=Mus musculus OX=10090 GN=Aff3 PE=1 SV=2 && PF05110:AF-4 proto-oncoprotein N-terminal region|PF18875:AF4 interaction motif|PF18876:AF-4 proto-oncoprotein C-terminal region	AF-4
ENSMUSG00000053930	3.06982	2.04351	0	228.494	8.51968	17.3715	1.70445	84.7952	-5.65819	3.50124e-05	0.0138456	Shisa6	11	66211725	66525964	-	7449	protein_coding	shisa family member 6 [Source:MGI Symbol;Acc:MGI:2685725] && sp|Q3UH99|SHSA6_MOUSE Protein shisa-6 OS=Mus musculus OX=10090 GN=Shisa6 PE=1 SV=1 && PF13908:Wnt and FGF inhibitory regulator	-
ENSMUSG00000056305	33.768	31.6745	20.0591	97.9262	138.445	87.9433	28.5005	108.105	-1.92627	3.55667e-05	0.0138456	Usp39	6	72318678	72345184	-	2445	protein_coding	ubiquitin specific peptidase 39 [Source:MGI Symbol;Acc:MGI:107622] && sp|Q3TIX9|SNUT2_MOUSE U4/U6.U5 tri-snRNP-associated protein 2 OS=Mus musculus OX=10090 GN=Usp39 PE=1 SV=2 && PF00443:Ubiquitin carboxyl-terminal hydrolase|PF02148:Zn-finger in ubiquitin-hydrolases and other protein	-
ENSMUSG00000039533	0	2.04351	1.82356	352.887	1.06496	17.3715	1.28902	123.775	-6.57826	3.84072e-05	0.014432	Mmd2	5	142562358	142608800	-	5193	protein_coding	monocyte to macrophage differentiation-associated 2 [Source:MGI Symbol;Acc:MGI:1922354] && sp|Q8R189|PAQRA_MOUSE Monocyte to macrophage differentiation factor 2 OS=Mus musculus OX=10090 GN=Mmd2 PE=2 SV=1 && PF03006:Haemolysin-III related	-
ENSMUSG00000055489	40.931	90.9364	49.236	256.725	158.679	784.975	60.3678	400.126	-2.72876	3.85861e-05	0.014432	Ano5	7	51511029	51598709	+	7820	protein_coding	anoctamin 5 [Source:MGI Symbol;Acc:MGI:3576659] && sp|Q75UR0|ANO5_MOUSE Anoctamin-5 OS=Mus musculus OX=10090 GN=Ano5 PE=2 SV=1 && PF16178:Dimerisation domain of Ca+-activated chloride-channel, anoctamin|PF04547:Calcium-activated chloride channel	-
novel.509	0	0	0	29.1132	1.06496	78.1718	0	36.1166	-7.63973	3.98828e-05	0.0146098	-	4	127617380	127620885	+	2852	-	- && - && -	-
ENSMUSG00000035835	546.428	1174	1301.11	302.601	345.047	242.115	1007.18	296.588	1.76381	4.05934e-05	0.0146098	Plppr3	10	79860475	79874634	-	4357	protein_coding	phospholipid phosphatase related 3 [Source:MGI Symbol;Acc:MGI:2388640] && sp|Q7TPB0|PLPR3_MOUSE Phospholipid phosphatase-related protein type 3 OS=Mus musculus OX=10090 GN=Plppr3 PE=1 SV=1 && PF01569:PAP2 superfamily	-
ENSMUSG00000040569	133.026	418.92	422.153	941.326	2139.5	1448.35	324.7	1509.73	-2.21677	4.50484e-05	0.0159129	Slc26a7	4	14502430	14621805	-	5431	protein_coding	solute carrier family 26, member 7 [Source:MGI Symbol;Acc:MGI:2384791] && sp|Q8R2Z3|S26A7_MOUSE Anion exchange transporter OS=Mus musculus OX=10090 GN=Slc26a7 PE=2 SV=3 && PF01740:STAS domain|PF00916:Sulfate permease family	-
ENSMUSG00000117872	138.142	9.19581	30.0887	1.76444	4.25984	1.08572	59.1422	2.37	4.64721	4.98828e-05	0.0171134	A530088E08Rik	17	32396778	32412926	+	2860	antisense	RIKEN cDNA A530088E08 gene [Source:MGI Symbol;Acc:MGI:3603459] && sp|Q8C2K5|RASL3_MOUSE RAS protein activator like-3 OS=Mus musculus OX=10090 GN=Rasal3 PE=1 SV=1 && -	-
ENSMUSG00000029134	78.7921	159.394	150.443	32.6421	40.4685	29.3144	129.543	34.1416	1.9247	5.02413e-05	0.0171134	Plb1	5	32232708	32366520	+	11660	protein_coding	phospholipase B1 [Source:MGI Symbol;Acc:MGI:1922406] && sp|Q3TTY0|PLB1_MOUSE Phospholipase B1, membrane-associated OS=Mus musculus OX=10090 GN=Plb1 PE=1 SV=2 && PF00657:GDSL-like Lipase/Acylhydrolase	-
ENSMUSG00000032419	195.445	48.0226	53.7949	13.2333	15.9744	5.4286	99.0876	11.5454	3.09733	5.38174e-05	0.0179498	Tbx18	9	87702800	87731260	-	4718	protein_coding	T-box18 [Source:MGI Symbol;Acc:MGI:1923615] && sp|Q9EPZ6|TBX18_MOUSE T-box transcription factor TBX18 OS=Mus musculus OX=10090 GN=Tbx18 PE=1 SV=1 && PF00907:T-box	T-box
ENSMUSG00000085691	0	0	0	14.1155	10.6496	26.0573	0	16.9408	-6.54682	5.45786e-05	0.0179498	Gm14216	2	154722352	154738451	-	684	lincRNA	predicted gene 14216 [Source:MGI Symbol;Acc:MGI:3650218] && - && -	-
ENSMUSG00000091243	141.212	111.371	128.561	277.899	310.968	289.887	127.048	292.918	-1.20482	5.90183e-05	0.0190809	Vgll3	16	65815257	65866368	+	7104	protein_coding	vestigial like family member 3 [Source:MGI Symbol;Acc:MGI:1920819] && sp|P85442|VGLL3_MOUSE Transcription cofactor vestigial-like protein 3 OS=Mus musculus OX=10090 GN=Vgll3 PE=2 SV=1 && PF07545:Vestigial/Tondu family	-
ENSMUSG00000005089	128.933	34.7397	61.0891	2.64665	12.7795	9.77147	74.9205	8.39921	3.17173	6.04626e-05	0.0192221	Slc1a2	2	102658659	102790784	+	13133	protein_coding	solute carrier family 1 (glial high affinity glutamate transporter), member 2 [Source:MGI Symbol;Acc:MGI:101931] && sp|P43006|EAA2_MOUSE Excitatory amino acid transporter 2 OS=Mus musculus OX=10090 GN=Slc1a2 PE=1 SV=1 && PF00375:Sodium:dicarboxylate symporter family	-
ENSMUSG00000081683	144.282	737.708	882.601	103.219	104.366	102.058	588.197	103.214	2.51081	6.2049e-05	0.019403	Fzd10	5	128600844	128604093	+	3250	protein_coding	frizzled class receptor 10 [Source:MGI Symbol;Acc:MGI:2136761] && sp|Q8BKG4|FZD10_MOUSE Frizzled-10 OS=Mus musculus OX=10090 GN=Fzd10 PE=1 SV=1 && PF01392:Fz domain|PF01534:Frizzled/Smoothened family membrane region	-
ENSMUSG00000027962	6442.53	885.863	1131.52	314.069	474.972	355.03	2819.97	381.357	2.88653	6.67521e-05	0.020537	Vcam1	3	116109949	116129688	-	8870	protein_coding	vascular cell adhesion molecule 1 [Source:MGI Symbol;Acc:MGI:98926] && sp|P29533|VCAM1_MOUSE Vascular cell adhesion protein 1 OS=Mus musculus OX=10090 GN=Vcam1 PE=1 SV=1 && PF05790:Immunoglobulin C2-set domain	-
ENSMUSG00000036902	1189.04	1866.75	595.391	293.778	396.165	184.572	1217.06	291.505	2.06161	6.88405e-05	0.0208434	Neto2	8	85636588	85700924	-	6129	protein_coding	neuropilin (NRP) and tolloid (TLL)-like 2 [Source:MGI Symbol;Acc:MGI:1921763] && sp|Q8BNJ6|NETO2_MOUSE Neuropilin and tolloid-like protein 2 OS=Mus musculus OX=10090 GN=Neto2 PE=1 SV=1 && PF00057:Low-density lipoprotein receptor domain class A|PF00431:CUB domain	-
ENSMUSG00000093930	1271.93	943.082	1435.14	2764.87	2645.36	4336.36	1216.72	3248.86	-1.4168	7.03751e-05	0.0209751	Hmgcs1	13	119690379	119708260	+	4594	protein_coding	3-hydroxy-3-methylglutaryl-Coenzyme A synthase 1 [Source:MGI Symbol;Acc:MGI:107592] && sp|Q8JZK9|HMCS1_MOUSE Hydroxymethylglutaryl-CoA synthase, cytoplasmic OS=Mus musculus OX=10090 GN=Hmgcs1 PE=1 SV=1 && PF01154:Hydroxymethylglutaryl-coenzyme A synthase N terminal|PF08540:Hydroxymethylglutaryl-coenzyme A synthase C terminal	-
ENSMUSG00000000120	178.05	923.668	406.653	1123.95	2979.76	9120.04	502.79	4407.91	-3.13207	7.23635e-05	0.0212359	Ngfr	11	95568818	95587735	-	3446	protein_coding	nerve growth factor receptor (TNFR superfamily, member 16) [Source:MGI Symbol;Acc:MGI:97323] && sp|Q9Z0W1|TNR16_MOUSE Tumor necrosis factor receptor superfamily member 16 OS=Mus musculus OX=10090 GN=Ngfr PE=1 SV=2 && PF18422:Tumor necrosis factor receptor member 16 trans-membrane domain|PF00020:TNFR/NGFR cysteine-rich region|PF00531:Death domain	-
novel.222	71.6292	11.2393	25.5298	0.882218	3.19488	1.08572	36.1328	1.72094	4.41171	8.44599e-05	0.0243409	-	14	32115303	32121902	+	6600	-	- && P21416.3 RecName: Full=Gag polyprotein; AltName: Full=Core polyprotein; Contains: RecName: Full=Matrix protein p15; Short=MA; Contains: RecName: Full=RNA-binding phosphoprotein p12; AltName: Full=pp12; Contains: RecName: Full=Capsid protein p30; Short=CA; Contains: RecName: Full=Nucleocapsid protein p10; Short=NC-gag && PF01140:Matrix protein (MA), p15	-
ENSMUSG00000045027	194.422	62.3272	46.5007	254.079	928.645	742.632	101.083	641.785	-2.66715	8.54962e-05	0.0243409	Prss22	17	23993534	23998100	-	1324	protein_coding	protease, serine 22 [Source:MGI Symbol;Acc:MGI:1918085] && sp|Q9ER10|BSSP4_MOUSE Brain-specific serine protease 4 OS=Mus musculus OX=10090 GN=Prss22 PE=2 SV=2 && PF00089:Trypsin	-
ENSMUSG00000037977	4.0931	1.02176	3.64711	21.1732	53.248	26.0573	2.92065	33.4928	-3.51125	8.75883e-05	0.0245698	6430571L13Rik	9	107340602	107352422	+	2912	protein_coding	RIKEN cDNA 6430571L13 gene [Source:MGI Symbol;Acc:MGI:2445137] && sp|Q8BGK9|CC018_MOUSE Uncharacterized protein C3orf18 homolog OS=Mus musculus OX=10090 PE=2 SV=1 && -	-
ENSMUSG00000023755	126.886	147.133	174.15	54.6975	61.7677	48.8574	149.389	55.1075	1.43933	9.50828e-05	0.0262856	Rhebl1	15	98877778	98894540	-	3035	protein_coding	Ras homolog enriched in brain like 1 [Source:MGI Symbol;Acc:MGI:1916409] && sp|Q9D8T3|REBL1_MOUSE GTPase RhebL1 OS=Mus musculus OX=10090 GN=Rhebl1 PE=2 SV=1 && PF00071:Ras family	-
ENSMUSG00000003949	839.085	1232.24	462.271	202.028	148.029	317.03	844.532	222.362	1.92539	9.88073e-05	0.0265883	Hlf	11	90336536	90390895	-	6681	protein_coding	hepatic leukemia factor [Source:MGI Symbol;Acc:MGI:96108] && sp|Q8BW74|HLF_MOUSE Hepatic leukemia factor OS=Mus musculus OX=10090 GN=Hlf PE=2 SV=1 && PF07716:Basic region leucine zipper	TF_bZIP
ENSMUSG00000031780	28.6517	23.5004	30.0887	0	3.19488	0	27.4136	1.06496	4.73962	9.89658e-05	0.0265883	Ccl17	8	94810453	94812036	+	514	protein_coding	chemokine (C-C motif) ligand 17 [Source:MGI Symbol;Acc:MGI:1329039] && sp|Q8I021|CCL17_FELCA C-C motif chemokine 17 OS=Felis catus OX=9685 GN=CCL17 PE=2 SV=1 && PF00048:Small cytokines (intecrine/chemokine), interleukin-8 like	-
ENSMUSG00000005268	156.561	99.1104	20.9709	1872.07	208.732	626.46	92.2141	902.419	-3.29181	0.000102122	0.0270553	Prlr	15	10177238	10349180	+	15339	protein_coding	prolactin receptor [Source:MGI Symbol;Acc:MGI:97763] && sp|Q08501|PRLR_MOUSE Prolactin receptor OS=Mus musculus OX=10090 GN=Prlr PE=1 SV=1 && PF09067:Erythropoietin receptor, ligand binding	-
ENSMUSG00000029273	82.8852	1609.27	912.689	104.984	60.7027	118.343	868.281	94.6767	3.19693	0.000104417	0.0272843	Sult1d1	5	87554645	87569027	-	2459	protein_coding	sulfotransferase family 1D, member 1 [Source:MGI Symbol;Acc:MGI:1926341] && sp|Q3UZZ6|ST1D1_MOUSE Sulfotransferase 1 family member D1 OS=Mus musculus OX=10090 GN=Sult1d1 PE=1 SV=1 && PF00685:Sulfotransferase domain	-
ENSMUSG00000045294	542.335	669.251	475.948	1186.58	1178.91	1819.67	562.511	1395.05	-1.3104	0.000114357	0.028899	Insig1	5	28071363	28078662	+	3093	protein_coding	insulin induced gene 1 [Source:MGI Symbol;Acc:MGI:1916289] && sp|Q8BGI3|INSI1_MOUSE Insulin-induced gene 1 protein OS=Mus musculus OX=10090 GN=Insig1 PE=2 SV=1 && PF07281:Insulin-induced protein (INSIG)	-
novel.577	25289.2	3384.06	3743.76	610.495	2216.18	834.918	10805.7	1220.53	3.14626	0.000114404	0.028899	-	5	135623626	135628968	+	4029	-	- && P21414.1 RecName: Full=Pol polyprotein; Contains: RecName: Full=Protease; Contains: RecName: Full=Reverse transcriptase/ribonuclease H; Short=RT; Contains: RecName: Full=Integrase; Short=IN && -	-
ENSMUSG00000092229	5.11637	15.3264	35.5593	0	0	0	18.6673	0	6.65777	0.000115141	0.028899	Gm5977	12	21042959	21048327	+	619	transcribed_unprocessed_pseudogene	predicted gene 5977 [Source:MGI Symbol;Acc:MGI:3779541] && sp|P62748|HPCL1_MOUSE Hippocalcin-like protein 1 OS=Mus musculus OX=10090 GN=Hpcal1 PE=1 SV=2 && -	-
ENSMUSG00000026163	25.5819	16.3481	22.7944	28.231	171.459	359.373	21.5748	186.354	-3.10935	0.000117461	0.0289716	Sphkap	1	83254139	83408200	-	9602	protein_coding	SPHK1 interactor, AKAP domain containing [Source:MGI Symbol;Acc:MGI:1924879] && sp|Q6NSW3|SPKAP_MOUSE A-kinase anchor protein SPHKAP OS=Mus musculus OX=10090 GN=Sphkap PE=1 SV=2 && PF05716:A-kinase anchor protein 110 kDa (AKAP 110)	-
ENSMUSG00000027656	16.3724	1.02176	1.82356	326.421	26.624	52.1145	6.4059	135.053	-4.40514	0.000118468	0.0289716	Ccn5	2	163820861	163833146	+	1924	protein_coding	cellular communication network factor 5 [Source:MGI Symbol;Acc:MGI:1328326] && sp|Q9Z0G4|CCN5_MOUSE CCN family member 5 OS=Mus musculus OX=10090 GN=Ccn5 PE=2 SV=1 && PF00093:von Willebrand factor type C domain|PF19035:CCN3 Nov like TSP1 domain|PF00219:Insulin-like growth factor binding protein	-
ENSMUSG00000027460	54.2335	18.3916	10.0296	155.27	212.992	117.258	27.5516	161.84	-2.5581	0.000122755	0.0296398	Angpt4	2	151911210	151945337	+	2335	protein_coding	angiopoietin 4 [Source:MGI Symbol;Acc:MGI:1336887] && sp|Q9WVH6|ANGP4_MOUSE Angiopoietin-4 OS=Mus musculus OX=10090 GN=Angpt4 PE=1 SV=1 && PF00147:Fibrinogen beta and gamma chains, C-terminal globular domain	-
ENSMUSG00000006205	2889.73	2639.2	3117.37	5208.61	6275.81	5373.22	2882.1	5619.21	-0.963194	0.000124552	0.0296978	Htra1	7	130936111	130985660	+	2879	protein_coding	HtrA serine peptidase 1 [Source:MGI Symbol;Acc:MGI:1929076] && sp|Q9R118|HTRA1_MOUSE Serine protease HTRA1 OS=Mus musculus OX=10090 GN=Htra1 PE=1 SV=2 && PF17820:PDZ domain|PF00219:Insulin-like growth factor binding protein|PF13365:Trypsin-like peptidase domain|PF07648:Kazal-type serine protease inhibitor domain	-
ENSMUSG00000020917	2541.81	2469.59	1958.5	6153.47	4208.72	4987.79	2323.3	5116.66	-1.13914	0.000141019	0.033209	Acly	11	100476353	100528000	-	5279	protein_coding	ATP citrate lyase [Source:MGI Symbol;Acc:MGI:103251] && sp|Q91V92|ACLY_MOUSE ATP-citrate synthase OS=Mus musculus OX=10090 GN=Acly PE=1 SV=1 && PF02629:CoA binding domain|PF00285:Citrate synthase, C-terminal domain|PF00549:CoA-ligase|PF16114:ATP citrate lyase citrate-binding	-
ENSMUSG00000035000	1565.61	955.343	1427.84	458.753	356.762	638.403	1316.27	484.639	1.44165	0.000144754	0.0335998	Dpp4	2	62330073	62412231	-	6319	protein_coding	dipeptidylpeptidase 4 [Source:MGI Symbol;Acc:MGI:94919] && sp|P28843|DPP4_MOUSE Dipeptidyl peptidase 4 OS=Mus musculus OX=10090 GN=Dpp4 PE=1 SV=3 && PF18811:Dipeptidyl peptidase IV (DPP IV) low complexity region|PF00930:Dipeptidyl peptidase IV (DPP IV) N-terminal region|PF00326:Prolyl oligopeptidase family	-
ENSMUSG00000040136	85.955	19.4134	37.3829	5.29331	6.38976	5.4286	47.5838	5.70389	3.06174	0.000146201	0.0335998	Abcc8	7	46104523	46180033	-	8090	protein_coding	ATP-binding cassette, sub-family C (CFTR/MRP), member 8 [Source:MGI Symbol;Acc:MGI:1352629] && sp|Q09429|ABCC8_RAT ATP-binding cassette sub-family C member 8 OS=Rattus norvegicus OX=10116 GN=Abcc8 PE=1 SV=4 && PF00664:ABC transporter transmembrane region|PF00005:ABC transporter	-
ENSMUSG00000031779	139.165	41.892	37.3829	2.64665	7.45472	14.1143	72.8134	8.07191	3.18737	0.00015074	0.0342306	Ccl22	8	94745590	94751699	+	2325	protein_coding	chemokine (C-C motif) ligand 22 [Source:MGI Symbol;Acc:MGI:1306779] && sp|O88430|CCL22_MOUSE C-C motif chemokine 22 OS=Mus musculus OX=10090 GN=Ccl22 PE=2 SV=1 && -	-
novel.884	145.305	132.828	84.7953	32.6421	36.2086	45.6002	120.976	38.1503	1.66655	0.000153313	0.0344053	-	CHR_MG3833_MG4220_PATCH	18220680	18235274	-	5079	-	- && Q5Y5T5.1 RecName: Full=Probable palmitoyltransferase ZDHHC8; AltName: Full=Zinc finger DHHC domain-containing protein 8; Short=DHHC-8 && PF01529:DHHC palmitoyltransferase	-
ENSMUSG00000022754	234.33	182.894	103.943	528.448	410.01	646.003	173.722	528.154	-1.60508	0.000162264	0.0359904	Tmem45a	16	56805161	56886166	-	3129	protein_coding	transmembrane protein 45a [Source:MGI Symbol;Acc:MGI:1913122] && sp|Q60774|TM45A_MOUSE Transmembrane protein 45A OS=Mus musculus OX=10090 GN=Tmem45a PE=2 SV=1 && PF04819:Family of unknown function (DUF716)	-
ENSMUSG00000020738	138.142	126.698	175.973	1138.94	175.718	1071.6	146.938	795.422	-2.43643	0.000167586	0.0367438	Sumo2	11	115523102	115536276	-	1736	protein_coding	small ubiquitin-like modifier 2 [Source:MGI Symbol;Acc:MGI:2158813] && sp|P61955|SUMO2_BOVIN Small ubiquitin-related modifier 2 OS=Bos taurus OX=9913 GN=SUMO2 PE=3 SV=1 && PF11976:Ubiquitin-2 like Rad60 SUMO-like	-
ENSMUSG00000048022	12.2793	42.9138	20.9709	60.873	485.622	109.658	25.388	218.717	-3.10697	0.000175064	0.0379471	Tmem229a	6	24951141	24956297	-	5157	protein_coding	transmembrane protein 229A [Source:MGI Symbol;Acc:MGI:2442812] && sp|B9EJI9|T229A_MOUSE Transmembrane protein 229A OS=Mus musculus OX=10090 GN=Tmem229a PE=2 SV=1 && -	-
ENSMUSG00000036006	194.422	239.091	214.268	450.813	542.065	1298.52	215.927	763.799	-1.82233	0.000177462	0.0380346	Ripor2	13	24501525	24733816	+	11825	protein_coding	RHO family interacting cell polarization regulator 2 [Source:MGI Symbol;Acc:MGI:2444879] && sp|Q80U16|RIPR2_MOUSE Rho family-interacting cell polarization regulator 2 OS=Mus musculus OX=10090 GN=Ripor2 PE=1 SV=2 && PF15903:Filopodia upregulated, FAM65	-
ENSMUSG00000031848	95.1645	104.219	174.15	338.772	299.254	369.145	124.511	335.723	-1.42941	0.000185638	0.0393449	Lsm4	8	70673248	70678752	+	1038	protein_coding	LSM4 homolog, U6 small nuclear RNA and mRNA degradation associated [Source:MGI Symbol;Acc:MGI:1354692] && sp|Q9QXA5|LSM4_MOUSE U6 snRNA-associated Sm-like protein LSm4 OS=Mus musculus OX=10090 GN=Lsm4 PE=1 SV=1 && PF01423:LSM domain	-
ENSMUSG00000040543	47.0706	38.8268	39.2064	441.109	74.5472	171.544	41.7013	229.067	-2.45906	0.000188313	0.0394733	Pitpnm3	11	72047528	72135778	-	9815	protein_coding	PITPNM family member 3 [Source:MGI Symbol;Acc:MGI:2685726] && sp|Q3UHE1|PITM3_MOUSE Membrane-associated phosphatidylinositol transfer protein 3 OS=Mus musculus OX=10090 GN=Pitpnm3 PE=1 SV=2 && PF02862:DDHD domain	-
novel.988	1760.03	330.027	423.977	112.042	169.329	20.6287	838.012	100.666	3.05696	0.000202289	0.041863	-	X	150485021	150490323	-	5303	-	- && Q9TTC1.1 RecName: Full=Pro-Pol polyprotein; AltName: Full=Pr125Pol; Contains: RecName: Full=Protease/Reverse transcriptase/ribonuclease H; AltName: Full=p87Pro-RT-RNaseH; Contains: RecName: Full=Integrase; Short=IN; AltName: Full=p42In && -	-
ENSMUSG00000006517	356.099	311.636	280.827	519.626	1978.7	1066.18	316.188	1188.17	-1.90977	0.000204103	0.041863	Mvd	8	122433601	122443422	-	1859	protein_coding	mevalonate (diphospho) decarboxylase [Source:MGI Symbol;Acc:MGI:2179327] && sp|Q99JF5|MVD1_MOUSE Diphosphomevalonate decarboxylase OS=Mus musculus OX=10090 GN=Mvd PE=1 SV=2 && PF18376:Mevalonate 5-diphosphate decarboxylase C-terminal domain	-
ENSMUSG00000025586	800.2	604.88	480.507	294.661	258.785	197.601	628.529	250.349	1.32706	0.000212891	0.043201	Cpeb1	7	81347026	81455465	-	4192	protein_coding	cytoplasmic polyadenylation element binding protein 1 [Source:MGI Symbol;Acc:MGI:108442] && sp|P70166|CPEB1_MOUSE Cytoplasmic polyadenylation element-binding protein 1 OS=Mus musculus OX=10090 GN=Cpeb1 PE=1 SV=1 && PF16367:RNA recognition motif|PF16368:Cytoplasmic polyadenylation element-binding protein 1 N-terminus|PF16366:Cytoplasmic polyadenylation element-binding protein ZZ domain	-
ENSMUSG00000030621	170.887	136.915	90.266	349.358	298.189	429.945	132.689	359.164	-1.43764	0.000217956	0.0437633	Me3	7	89632392	89854359	+	14624	protein_coding	malic enzyme 3, NADP(+)-dependent, mitochondrial [Source:MGI Symbol;Acc:MGI:1916679] && sp|Q8BMF3|MAON_MOUSE NADP-dependent malic enzyme, mitochondrial OS=Mus musculus OX=10090 GN=Me3 PE=1 SV=2 && PF00390:Malic enzyme, N-terminal domain|PF03949:Malic enzyme, NAD binding domain	-
ENSMUSG00000076614	0	0	0	27.3487	2.12992	27.143	0	18.8739	-6.70531	0.000226157	0.0449369	Ighg1	12	113325240	113330523	-	2592	IG_C_gene	immunoglobulin heavy constant gamma 1 (G1m marker) [Source:MGI Symbol;Acc:MGI:96446] && sp|P01869|IGH1M_MOUSE Ig gamma-1 chain C region, membrane-bound form OS=Mus musculus OX=10090 GN=Ighg1 PE=1 SV=2 && PF07654:Immunoglobulin C1-set domain	-
ENSMUSG00000111602	9.20947	8.17405	20.0591	22.0554	115.016	155.258	12.4809	97.443	-2.95788	0.000229724	0.0451752	Gm32014	9	8644073	8740988	-	8900	lincRNA	predicted gene, 32014 [Source:MGI Symbol;Acc:MGI:5591173] && sp|P11369|LORF2_MOUSE LINE-1 retrotransposable element ORF2 protein OS=Mus musculus OX=10090 GN=Pol PE=1 SV=2 && -	-
ENSMUSG00000059824	4003.05	4633.67	1495.32	955.442	635.781	1213.83	3377.34	935.019	1.85278	0.000239186	0.0465559	Dbp	7	45705088	45710203	+	2993	protein_coding	D site albumin promoter binding protein [Source:MGI Symbol;Acc:MGI:94866] && sp|Q60925|DBP_MOUSE D site-binding protein OS=Mus musculus OX=10090 GN=Dbp PE=1 SV=2 && PF07716:Basic region leucine zipper	TF_bZIP
ENSMUSG00000069911	0	0	0	35.2887	1.06496	28.2287	0	21.5275	-6.89532	0.000263367	0.0502636	Insyn2b	11	34314758	34422640	+	5435	protein_coding	inhibitory synaptic factor family member 2B [Source:MGI Symbol;Acc:MGI:3643491] && sp|Q6GQV1|INY2B_MOUSE INSYN2B protein OS=Mus musculus OX=10090 GN=Insyn2b PE=2 SV=1 && PF15265:FAM196 family	-
ENSMUSG00000028613	57.3034	100.132	173.238	404.938	266.24	617.774	110.224	429.651	-1.9613	0.000263505	0.0502636	Lrp8	4	107801869	107876840	+	12689	protein_coding	low density lipoprotein receptor-related protein 8, apolipoprotein e receptor [Source:MGI Symbol;Acc:MGI:1340044] && sp|Q924X6|LRP8_MOUSE Low-density lipoprotein receptor-related protein 8 OS=Mus musculus OX=10090 GN=Lrp8 PE=1 SV=2 && PF00057:Low-density lipoprotein receptor domain class A|PF14670:Coagulation Factor Xa inhibitory site|PF00058:Low-density lipoprotein receptor repeat class B|PF0764…	-
ENSMUSG00000028957	1530.82	1992.43	1522.67	461.4	468.582	916.347	1681.97	615.443	1.45081	0.000270833	0.0511498	Per3	4	151003652	151044665	-	9608	protein_coding	period circadian clock 3 [Source:MGI Symbol;Acc:MGI:1277134] && sp|O70361|PER3_MOUSE Period circadian protein homolog 3 OS=Mus musculus OX=10090 GN=Per3 PE=1 SV=2 && PF12114:Period protein 2/3C-terminal region|PF08447:PAS fold	-
novel.9	0	0	0	4.41109	5.3248	52.1145	0	20.6168	-6.82879	0.000275787	0.051575	-	1	88614014	88620733	+	3193	-	- && Q8VC26.1 RecName: Full=TLC domain-containing protein 2 && -	-
ENSMUSG00000111232	0	0	0	11.4688	7.45472	21.7144	0	13.546	-6.22422	0.000284091	0.0524161	A730043L09Rik	9	62242596	62244100	-	1205	lincRNA	RIKEN cDNA A730043L09 gene [Source:MGI Symbol;Acc:MGI:5439419] && - && -	-
novel.34	0	0	0	6.17552	5.3248	43.4288	0	18.3097	-6.6575	0.000287786	0.0524161	-	1	88614014	88615790	-	1777	-	- && Q8VC26.1 RecName: Full=TLC domain-containing protein 2 && -	-
ENSMUSG00000035967	1939.1	2214.15	1899.23	1186.58	1005.32	969.547	2017.49	1053.82	0.936675	0.000288529	0.0524161	Ints6l	X	56454857	56507843	+	7173	protein_coding	integrator complex subunit 6 like [Source:MGI Symbol;Acc:MGI:2442593] && sp|Q8BND4|INT6L_MOUSE Integrator complex subunit 6-like OS=Mus musculus OX=10090 GN=Ints6l PE=2 SV=1 && PF15300:INTS6/SAGE1/DDX26B/CT45 C-terminus|PF13519:von Willebrand factor type A domain	-
ENSMUSG00000107396	0	1.02176	0	10.5866	4.25984	67.3146	0.340586	27.387	-6.27718	0.000292902	0.0527085	4930425L21Rik	6	135658913	135684527	+	1424	lincRNA	RIKEN cDNA 4930425L21 gene [Source:MGI Symbol;Acc:MGI:1925379] && - && -	-
ENSMUSG00000091694	125.863	10.2176	31.9122	6.17552	1.06496	0	55.9975	2.41349	4.49078	0.000322631	0.0575158	Apol11b	15	77633946	77643286	-	2463	protein_coding	apolipoprotein L 11b [Source:MGI Symbol;Acc:MGI:3036248] && sp|O95236|APOL3_HUMAN Apolipoprotein L3 OS=Homo sapiens OX=9606 GN=APOL3 PE=1 SV=3 && PF05461:Apolipoprotein L	-
ENSMUSG00000027952	204.655	200.264	219.738	356.416	471.777	498.345	208.219	442.179	-1.08568	0.000334742	0.0591222	Pmvk	3	89454541	89469013	+	1713	protein_coding	phosphomevalonate kinase [Source:MGI Symbol;Acc:MGI:1915853] && sp|Q9D1G2|PMVK_MOUSE Phosphomevalonate kinase OS=Mus musculus OX=10090 GN=Pmvk PE=1 SV=3 && PF04275:Phosphomevalonate kinase	-
ENSMUSG00000109814	164.747	279.961	138.59	4.41109	37.2736	0	194.433	13.8949	3.81084	0.000339024	0.0593292	Gm45847	7	123031415	123068305	+	2062	lincRNA	predicted gene 45847 [Source:MGI Symbol;Acc:MGI:5804962] && - && -	-
ENSMUSG00000022582	11.256	32.6962	16.412	74.1063	91.5865	74.9146	20.1214	80.2025	-1.99649	0.000357815	0.0618538	Ly6g	15	75155240	75159126	+	942	protein_coding	lymphocyte antigen 6 complex, locus G [Source:MGI Symbol;Acc:MGI:109440] && sp|P35461|LY6G_MOUSE Lymphocyte antigen 6G OS=Mus musculus OX=10090 GN=Ly6g PE=2 SV=2 && PF00021:u-PAR/Ly-6 domain	-
ENSMUSG00000067780	347.913	357.615	195.12	678.425	719.913	2470.01	300.216	1289.45	-2.10277	0.000361125	0.0618538	Pi15	1	17601901	17630939	+	6923	protein_coding	peptidase inhibitor 15 [Source:MGI Symbol;Acc:MGI:1934659] && sp|Q8BS03|PI15_MOUSE Peptidase inhibitor 15 OS=Mus musculus OX=10090 GN=Pi15 PE=2 SV=2 && PF00188:Cysteine-rich secretory protein family	-
ENSMUSG00000039891	172.933	291.201	58.3538	20.291	52.183	19.5429	174.163	30.6723	2.50716	0.000363178	0.0618538	Txlnb	10	17796226	17845665	+	5504	protein_coding	taxilin beta [Source:MGI Symbol;Acc:MGI:2671945] && sp|Q8VBT1|TXLNB_MOUSE Beta-taxilin OS=Mus musculus OX=10090 GN=Txlnb PE=1 SV=2 && PF09728:Myosin-like coiled-coil protein	-
ENSMUSG00000020014	5.11637	9.19581	3.64711	176.444	13.8445	27.143	5.98643	72.477	-3.60469	0.00040174	0.0675667	Cfap54	10	92775619	93081618	-	14645	protein_coding	cilia and flagella associated protein 54 [Source:MGI Symbol;Acc:MGI:1922208] && sp|Q8C6S9|CFA54_MOUSE Cilia- and flagella-associated protein 54 OS=Mus musculus OX=10090 GN=Cfap54 PE=2 SV=4 && PF14858:Domain of unknown function (DUF4486)	-
ENSMUSG00000030111	182.143	680.49	805.1	402.291	7807.22	6250.49	555.911	4820	-3.116	0.000403806	0.0675667	A2m	6	121635376	121679227	+	7021	protein_coding	alpha-2-macroglobulin [Source:MGI Symbol;Acc:MGI:2449119] && sp|Q6GQT1|A2MG_MOUSE Alpha-2-macroglobulin-P OS=Mus musculus OX=10090 GN=A2m PE=2 SV=2 && PF17789:Macroglobulin domain MG4|PF01835:MG2 domain|PF00207:Alpha-2-macroglobulin family|PF07678:A-macroglobulin TED domain|PF17791:Macroglobulin domain MG3|PF07677:A-macroglobulin receptor binding domain|PF07703:Alpha-2-macroglobulin bait region d…	-
ENSMUSG00000089817	117.677	115.459	125.825	22.0554	53.248	39.0859	119.653	38.1298	1.65594	0.0004253	0.0705443	Gm7162	17	12819819	12820842	-	1024	processed_pseudogene	predicted gene 7162 [Source:MGI Symbol;Acc:MGI:3645097] && sp|P46061|RAGP1_MOUSE Ran GTPase-activating protein 1 OS=Mus musculus OX=10090 GN=Rangap1 PE=1 SV=2 && -	-
novel.694	905.598	1474.4	1045.81	514.333	570.818	407.145	1141.93	497.432	1.19875	0.000430543	0.0707983	-	7	48124174	48132216	-	2737	-	- && P31789.1 RecName: Full=Envelope glycoprotein; AltName: Full=Env polyprotein; Contains: RecName: Full=Surface protein; Short=SU; Contains: RecName: Full=Transmembrane protein; Short=TM; Flags: Precursor [Mouse Intracisternal A-particle] && -	-
ENSMUSG00000047250	2420.04	626.337	1219.05	475.515	334.397	378.916	1421.81	396.276	1.84289	0.000439016	0.0715746	Ptgs1	2	36230426	36252272	+	3884	protein_coding	prostaglandin-endoperoxide synthase 1 [Source:MGI Symbol;Acc:MGI:97797] && sp|P22437|PGH1_MOUSE Prostaglandin G/H synthase 1 OS=Mus musculus OX=10090 GN=Ptgs1 PE=1 SV=1 && PF03098:Animal haem peroxidase	-
ENSMUSG00000086555	0	4.08703	4.55889	37.9354	10.6496	76.0003	2.88197	41.5284	-3.83783	0.000493255	0.0793476	Gm13446	2	35549538	35558702	-	2120	processed_transcript	predicted gene 13446 [Source:MGI Symbol;Acc:MGI:3649869] && - && -	-
ENSMUSG00000022144	38.8844	50.0661	53.7949	102.337	263.045	125.943	47.5818	163.775	-1.78144	0.000495012	0.0793476	Gdnf	15	7810846	7837575	+	3674	protein_coding	glial cell line derived neurotrophic factor [Source:MGI Symbol;Acc:MGI:107430] && sp|P48540|GDNF_MOUSE Glial cell line-derived neurotrophic factor OS=Mus musculus OX=10090 GN=Gdnf PE=1 SV=1 && PF00019:Transforming growth factor beta like domain	-
ENSMUSG00000024534	110.514	220.699	217.003	371.414	560.169	568.917	182.739	500.166	-1.4518	0.000503262	0.0799976	Sncaip	18	52767709	52915935	+	4522	protein_coding	synuclein, alpha interacting protein (synphilin) [Source:MGI Symbol;Acc:MGI:1915097] && sp|Q99ME3|SNCAP_MOUSE Synphilin-1 OS=Mus musculus OX=10090 GN=Sncaip PE=2 SV=2 && PF16700:Synphilin-1 alpha-Synuclein-binding domain|PF12796:Ankyrin repeats (3 copies)	-
ENSMUSG00000052848	0	4.08703	0	20.291	24.4941	33.6573	1.36234	26.1475	-4.28902	0.000528729	0.0833513	C130026L21Rik	5	111581422	111604932	+	3614	lincRNA	RIKEN cDNA C130026L21 gene [Source:MGI Symbol;Acc:MGI:3041189] && - && -	-
ENSMUSG00000028028	466.613	452.638	516.978	143.801	239.616	242.115	478.743	208.511	1.20081	0.000545638	0.0853118	Alpk1	3	127670310	127780527	-	6868	protein_coding	alpha-kinase 1 [Source:MGI Symbol;Acc:MGI:1918731] && sp|Q9CXB8|ALPK1_MOUSE Alpha-protein kinase 1 OS=Mus musculus OX=10090 GN=Alpk1 PE=2 SV=2 && PF02816:Alpha-kinase family	-
novel.667	3676.62	579.336	670.156	200.263	304.578	384.345	1642.04	296.395	2.47012	0.000562265	0.0871967	-	6	148634918	148640347	-	5430	-	- && P21416.3 RecName: Full=Gag polyprotein; AltName: Full=Core polyprotein; Contains: RecName: Full=Matrix protein p15; Short=MA; Contains: RecName: Full=RNA-binding phosphoprotein p12; AltName: Full=pp12; Contains: RecName: Full=Capsid protein p30; Short=CA; Contains: RecName: Full=Nucleocapsid protein p10; Short=NC-gag && PF01140:Matrix protein (MA), p15	-
ENSMUSG00000015702	347.913	237.048	106.678	81.164	62.8326	43.4288	230.546	62.4751	1.88098	0.000577408	0.0885092	Anxa9	3	95296096	95307176	-	2073	protein_coding	annexin A9 [Source:MGI Symbol;Acc:MGI:1923711] && sp|Q9JHQ0|ANXA9_MOUSE Annexin A9 OS=Mus musculus OX=10090 GN=Anxa9 PE=2 SV=2 && PF00191:Annexin	-
ENSMUSG00000084845	104.374	56.1966	62.0009	23.8199	23.4291	17.3715	74.1905	21.5402	1.78102	0.000582909	0.0885092	Tmem240	4	155734800	155740564	+	5514	protein_coding	transmembrane protein 240 [Source:MGI Symbol;Acc:MGI:3648074] && sp|B2RWJ3|TM240_MOUSE Transmembrane protein 240 OS=Mus musculus OX=10090 GN=Tmem240 PE=1 SV=1 && PF15207:TMEM240 family	-
ENSMUSG00000089789	10.2327	91.9581	258.033	17.6444	6.38976	10.8572	120.075	11.6304	3.36328	0.000584648	0.0885092	Rdh1	10	127759721	127768297	+	3930	protein_coding	retinol dehydrogenase 1 (all trans) [Source:MGI Symbol;Acc:MGI:1195275] && sp|O54909|RDH16_MOUSE Retinol dehydrogenase 16 OS=Mus musculus OX=10090 GN=Rdh16 PE=1 SV=1 && PF00106:short chain dehydrogenase	-
ENSMUSG00000031349	312.099	197.199	299.975	451.695	843.448	803.432	269.757	699.525	-1.37412	0.000590363	0.0886706	Nsdhl	X	72918557	72958514	+	2853	protein_coding	NAD(P) dependent steroid dehydrogenase-like [Source:MGI Symbol;Acc:MGI:1099438] && sp|Q9R1J0|NSDHL_MOUSE Sterol-4-alpha-carboxylate 3-dehydrogenase, decarboxylating OS=Mus musculus OX=10090 GN=Nsdhl PE=1 SV=1 && PF01073:3-beta hydroxysteroid dehydrogenase/isomerase family	-
ENSMUSG00000048126	8283.4	5220.16	5782.49	7700.88	23877.5	63656.8	6428.68	31745	-2.30393	0.000620371	0.0917102	Col6a3	1	90765923	90843971	-	11963	protein_coding	collagen, type VI, alpha 3 [Source:MGI Symbol;Acc:MGI:88461] && sp|P12111|CO6A3_HUMAN Collagen alpha-3(VI) chain OS=Homo sapiens OX=9606 GN=COL6A3 PE=1 SV=5 && PF01391:Collagen triple helix repeat (20 copies)|PF00014:Kunitz/Bovine pancreatic trypsin inhibitor domain|PF00092:von Willebrand factor type A domain	-
novel.479	2.04655	0	0	4.41109	18.1043	66.2289	0.682183	29.5814	-5.46855	0.000623485	0.0917102	-	3	70790324	70807261	-	1244	-	- && P11369.2 RecName: Full=LINE-1 retrotransposable element ORF2 protein; Short=ORF2p; AltName: Full=Long interspersed element-1; Short=L1; AltName: Full=Retrovirus-related Pol polyprotein LINE-1; Includes: RecName: Full=Reverse transcriptase; Includes: RecName: Full=Endonuclease && -	-
ENSMUSG00000028194	50.1404	30.6527	41.03	266.43	78.807	128.115	40.6077	157.784	-1.95982	0.000625024	0.0917102	Ddah1	3	145758675	145894277	+	3983	protein_coding	dimethylarginine dimethylaminohydrolase 1 [Source:MGI Symbol;Acc:MGI:1916469] && sp|Q9CWS0|DDAH1_MOUSE N(G),N(G)-dimethylarginine dimethylaminohydrolase 1 OS=Mus musculus OX=10090 GN=Ddah1 PE=1 SV=3 && PF02274:Amidinotransferase	-
ENSMUSG00000033207	1580.96	1885.14	1588.32	491.395	990.413	629.717	1684.81	703.842	1.25961	0.000649465	0.0943162	Mamdc2	19	23302609	23448442	-	3458	protein_coding	MAM domain containing 2 [Source:MGI Symbol;Acc:MGI:1918988] && sp|Q8CG85|MAMC2_MOUSE MAM domain-containing protein 2 OS=Mus musculus OX=10090 GN=Mamdc2 PE=1 SV=1 && PF00629:MAM domain, meprin/A5/mu	-
ENSMUSG00000042357	1200.3	103.197	211.532	20.291	73.4822	93.3719	505.01	62.3817	3.01881	0.000652673	0.0943162	Gjb5	4	127354809	127358181	-	1721	protein_coding	gap junction protein, beta 5 [Source:MGI Symbol;Acc:MGI:95723] && sp|Q02739|CXB5_MOUSE Gap junction beta-5 protein OS=Mus musculus OX=10090 GN=Gjb5 PE=2 SV=1 && PF00029:Connexin	-
ENSMUSG00000056296	44.0008	14.3046	29.1769	3.52887	4.25984	4.34288	29.1608	4.04386	2.85513	0.000659429	0.094576	Synpr	14	13284780	13616340	+	9439	protein_coding	synaptoporin [Source:MGI Symbol;Acc:MGI:1919253] && sp|Q8BGN8|SYNPR_MOUSE Synaptoporin OS=Mus musculus OX=10090 GN=Synpr PE=1 SV=1 && PF01284:Membrane-associating domain	-
ENSMUSG00000048834	5.11637	8.17405	10.9413	22.0554	40.4685	84.6861	8.07725	49.07	-2.5948	0.00068196	0.0958458	Vstm2a	11	16257724	16427310	+	4765	protein_coding	V-set and transmembrane domain containing 2A [Source:MGI Symbol;Acc:MGI:2384826] && sp|Q8R0A6|VTM2A_MOUSE V-set and transmembrane domain-containing protein 2A OS=Mus musculus OX=10090 GN=Vstm2a PE=1 SV=2 && PF07686:Immunoglobulin V-set domain	-
ENSMUSG00000036885	513.684	572.184	257.121	191.441	166.134	134.629	447.663	164.068	1.44697	0.000683257	0.0958458	Arhgef26	3	62338344	62462221	+	10116	protein_coding	Rho guanine nucleotide exchange factor (GEF) 26 [Source:MGI Symbol;Acc:MGI:1918053] && sp|Q96DR7|ARHGQ_HUMAN Rho guanine nucleotide exchange factor 26 OS=Homo sapiens OX=9606 GN=ARHGEF26 PE=1 SV=4 && PF00621:RhoGEF domain|PF00018:SH3 domain	-
ENSMUSG00000023832	392.937	235.004	430.359	642.254	951.009	1087.89	352.767	893.718	-1.34055	0.000683356	0.0958458	Acat2	17	12942890	12960747	-	2544	protein_coding	acetyl-Coenzyme A acetyltransferase 2 [Source:MGI Symbol;Acc:MGI:87871] && sp|Q8CAY6|THIC_MOUSE Acetyl-CoA acetyltransferase, cytosolic OS=Mus musculus OX=10090 GN=Acat2 PE=1 SV=2 && PF00108:Thiolase, N-terminal domain|PF02803:Thiolase, C-terminal domain	-
ENSMUSG00000013483	63.443	20.4351	33.7358	5.29331	7.45472	7.60003	39.2046	6.78269	2.53717	0.000697732	0.0971477	Card14	11	119307768	119345375	+	4605	protein_coding	caspase recruitment domain family, member 14 [Source:MGI Symbol;Acc:MGI:2386258] && sp|Q99KF0|CAR14_MOUSE Caspase recruitment domain-containing protein 14 OS=Mus musculus OX=10090 GN=Card14 PE=2 SV=2 && PF00619:Caspase recruitment domain	-
ENSMUSG00000029075	86.9783	28.6092	76.5893	10.5866	12.7795	18.4572	64.0589	13.9411	2.20593	0.000711134	0.0974427	Tnfrsf4	4	156013843	156016612	+	1365	protein_coding	tumor necrosis factor receptor superfamily, member 4 [Source:MGI Symbol;Acc:MGI:104512] && sp|P47741|TNR4_MOUSE Tumor necrosis factor receptor superfamily member 4 OS=Mus musculus OX=10090 GN=Tnfrsf4 PE=1 SV=1 && PF00020:TNFR/NGFR cysteine-rich region	-
novel.971	341.774	35.7615	87.5306	24.7021	29.8189	11.9429	155.022	22.1546	2.80517	0.00071393	0.0974427	-	X	144273499	144278747	+	684	-	- && - && -	-
ENSMUSG00000044499	0	1.02176	1.82356	28.231	2.12992	59.7146	0.948437	30.0251	-4.95862	0.000715176	0.0974427	Hs3st5	10	36506814	36834397	+	4340	protein_coding	heparan sulfate (glucosamine) 3-O-sulfotransferase 5 [Source:MGI Symbol;Acc:MGI:2441996] && sp|Q8BSL4|HS3S5_MOUSE Heparan sulfate glucosamine 3-O-sulfotransferase 5 OS=Mus musculus OX=10090 GN=Hs3st5 PE=2 SV=1 && PF00685:Sulfotransferase domain	-
ENSMUSG00000036853	33.768	10.2176	17.3238	0	2.12992	1.08572	20.4365	1.07188	4.30777	0.000729184	0.0980437	Mcoln3	3	146117450	146141806	+	3467	protein_coding	mucolipin 3 [Source:MGI Symbol;Acc:MGI:1890500] && sp|Q8R4F0|MCLN3_MOUSE Mucolipin-3 OS=Mus musculus OX=10090 GN=Mcoln3 PE=1 SV=1 && PF08016:Polycystin cation channel	-
ENSMUSG00000023829	93.1179	87.8711	13.6767	11.4688	9.58464	7.60003	64.8886	9.55117	2.75878	0.000733532	0.0980437	Slc22a1	17	12648869	12675829	-	2016	protein_coding	solute carrier family 22 (organic cation transporter), member 1 [Source:MGI Symbol;Acc:MGI:108111] && sp|O08966|S22A1_MOUSE Solute carrier family 22 member 1 OS=Mus musculus OX=10090 GN=Slc22a1 PE=1 SV=2 && PF00083:Sugar (and other) transporter	-
ENSMUSG00000032010	513.684	362.724	827.894	255.843	193.823	184.572	568.1	211.413	1.4257	0.000735007	0.0980437	Usp2	9	44067021	44095627	+	4818	protein_coding	ubiquitin specific peptidase 2 [Source:MGI Symbol;Acc:MGI:1858178] && sp|O88623|UBP2_MOUSE Ubiquitin carboxyl-terminal hydrolase 2 OS=Mus musculus OX=10090 GN=Usp2 PE=1 SV=2 && PF00443:Ubiquitin carboxyl-terminal hydrolase	-
ENSMUSG00000071679	0	0	0	19.4088	1.06496	29.3144	0	16.5961	-6.51869	0.000766103	0.0999051	Rtl4	X	144688907	145122411	+	3635	protein_coding	retrotransposon Gag like 4 [Source:MGI Symbol;Acc:MGI:3588192] && sp|Q3URY0|RTL4_MOUSE Retrotransposon Gag-like protein 4 OS=Mus musculus OX=10090 GN=Rtl4 PE=2 SV=1 && -	-
novel.672	769.502	109.328	131.296	74.9885	41.5334	9.77147	336.709	42.0978	2.99639	0.000768647	0.0999051	-	7	28256289	28261765	+	5477	-	- && P21416.3 RecName: Full=Gag polyprotein; AltName: Full=Core polyprotein; Contains: RecName: Full=Matrix protein p15; Short=MA; Contains: RecName: Full=RNA-binding phosphoprotein p12; AltName: Full=pp12; Contains: RecName: Full=Capsid protein p30; Short=CA; Contains: RecName: Full=Nucleocapsid protein p10; Short=NC-gag && PF01140:Matrix protein (MA), p15	-
ENSMUSG00000029810	11281.6	14288.2	11523	6007.9	7538.85	5362.37	12364.3	6303.04	0.972062	0.000774312	0.0999051	Tmem176b	6	48833818	48841496	-	2371	protein_coding	transmembrane protein 176B [Source:MGI Symbol;Acc:MGI:1916348] && sp|Q9R1Q6|T176B_MOUSE Transmembrane protein 176B OS=Mus musculus OX=10090 GN=Tmem176b PE=1 SV=1 && PF04103:CD20-like family	-
ENSMUSG00000036030	63.443	89.9146	174.15	29.1132	34.0787	10.8572	109.169	24.683	2.14322	0.000780684	0.0999051	Prtg	9	72806874	72917291	+	9158	protein_coding	protogenin [Source:MGI Symbol;Acc:MGI:2444710] && sp|Q2EY15|PRTG_MOUSE Protogenin OS=Mus musculus OX=10090 GN=Prtg PE=2 SV=1 && PF00041:Fibronectin type III domain|PF07679:Immunoglobulin I-set domain|PF13927:Immunoglobulin domain	-
ENSMUSG00000048776	108.467	122.611	180.532	31.7598	38.3386	65.1432	137.203	45.0805	1.61045	0.000782714	0.0999051	Pthlh	6	147252101	147264183	-	1619	protein_coding	parathyroid hormone-like peptide [Source:MGI Symbol;Acc:MGI:97800] && sp|P22858|PTHR_MOUSE Parathyroid hormone-related protein OS=Mus musculus OX=10090 GN=Pthlh PE=2 SV=1 && PF01279:Parathyroid hormone family	-
ENSMUSG00000060924	19.4422	25.5439	30.0887	208.203	71.3523	56.4574	25.0249	112.004	-2.16326	0.000784936	0.0999051	Csmd1	8	15892537	17535586	-	19030	protein_coding	CUB and Sushi multiple domains 1 [Source:MGI Symbol;Acc:MGI:2137383] && sp|Q923L3|CSMD1_MOUSE CUB and sushi domain-containing protein 1 OS=Mus musculus OX=10090 GN=Csmd1 PE=1 SV=2 && PF00431:CUB domain|PF00084:Sushi repeat (SCR repeat)	-
ENSMUSG00000026170	707.082	975.778	1140.63	319.363	529.285	314.859	941.165	387.835	1.27945	0.000785624	0.0999051	Cyp27a1	1	74713574	74737892	+	2173	protein_coding	cytochrome P450, family 27, subfamily a, polypeptide 1 [Source:MGI Symbol;Acc:MGI:88594] && sp|Q9DBG1|CP27A_MOUSE Sterol 26-hydroxylase, mitochondrial OS=Mus musculus OX=10090 GN=Cyp27a1 PE=1 SV=1 && PF00067:Cytochrome P450	-
ENSMUSG00000054958	61.3964	5.10878	4.55889	0	1.06496	0	23.688	0.354987	6.03604	0.000791364	0.0999687	Nt5c1a	4	123201504	123216275	+	1220	protein_coding	5'-nucleotidase, cytosolic IA [Source:MGI Symbol;Acc:MGI:2155700] && sp|A3KFX0|5NT1A_MOUSE Cytosolic 5'-nucleotidase 1A OS=Mus musculus OX=10090 GN=Nt5c1a PE=1 SV=1 && PF06189:5'-nucleotidase	-
ENSMUSG00000026051	71.6292	33.718	15.5002	781.645	74.5472	120.515	40.2825	325.569	-3.01682	0.000800572	0.100467	Ecrg4	1	43730602	43742578	+	902	protein_coding	ECRG4 augurin precursor [Source:MGI Symbol;Acc:MGI:1926146] && sp|Q99LS0|AUGN_MOUSE Augurin OS=Mus musculus OX=10090 GN=Ecrg4 PE=1 SV=2 && PF15187:Oesophageal cancer-related gene 4	-
ENSMUSG00000052085	333.587	428.116	320.034	734.005	824.279	621.031	360.579	726.438	-1.01082	0.000822791	0.10258	Dock8	19	24999534	25202432	+	10070	protein_coding	dedicator of cytokinesis 8 [Source:MGI Symbol;Acc:MGI:1921396] && sp|Q8C147|DOCK8_MOUSE Dedicator of cytokinesis protein 8 OS=Mus musculus OX=10090 GN=Dock8 PE=1 SV=4 && PF06920:Dock homology region 2|PF14429:C2 domain in Dock180 and Zizimin proteins|PF11878:Domain of unknown function (DUF3398)	-
ENSMUSG00000052861	22.512	17.3699	20.9709	390.822	55.3779	31.4859	20.2843	159.229	-2.97407	0.00084086	0.104152	Dnah6	6	73017606	73221651	-	13247	protein_coding	dynein, axonemal, heavy chain 6 [Source:MGI Symbol;Acc:MGI:107744] && sp|Q9C0G6|DYH6_HUMAN Dynein axonemal heavy chain 6 OS=Homo sapiens OX=9606 GN=DNAH6 PE=2 SV=3 && PF03028:Dynein heavy chain region D6 P-loop domain|PF18198:Dynein heavy chain AAA lid domain|PF12780:P-loop containing dynein motor region D4|PF12781:ATP-binding dynein motor region|PF17852:Dynein heavy chain AAA lid domain|PF12774:…	-
ENSMUSG00000037664	687.64	887.907	2390.68	320.245	507.986	272.516	1322.08	366.915	1.84954	0.000857921	0.10558	Cdkn1c	7	143458339	143461050	-	2039	protein_coding	cyclin-dependent kinase inhibitor 1C (P57) [Source:MGI Symbol;Acc:MGI:104564] && sp|P49919|CDN1C_MOUSE Cyclin-dependent kinase inhibitor 1C OS=Mus musculus OX=10090 GN=Cdkn1c PE=1 SV=2 && PF02234:Cyclin-dependent kinase inhibitor	-
ENSMUSG00000038156	1836.78	1197.5	1112.37	1756.5	6038.32	6395.97	1382.21	4730.26	-1.77492	0.000886068	0.107452	Spon1	7	113765998	114043370	+	10382	protein_coding	spondin 1, (f-spondin) extracellular matrix protein [Source:MGI Symbol;Acc:MGI:2385287] && sp|Q8VCC9|SPON1_MOUSE Spondin-1 OS=Mus musculus OX=10090 GN=Spon1 PE=1 SV=1 && PF06468:Spondin_N|PF19028:Spondin-like TSP1 domain|PF00090:Thrombospondin type 1 domain|PF02014:Reeler domain	-
ENSMUSG00000074647	10.2327	14.3046	14.5884	28.231	53.248	110.743	13.0419	64.0741	-2.29243	0.000889356	0.107452	Fam83c	2	155827548	155834854	-	3972	protein_coding	family with sequence similarity 83, member C [Source:MGI Symbol;Acc:MGI:1918655] && sp|A2ARK0|FA83C_MOUSE Protein FAM83C OS=Mus musculus OX=10090 GN=Fam83c PE=2 SV=1 && PF07894:FAM83 A-H	-
ENSMUSG00000054905	54.2335	5.10878	5.47067	0	1.06496	0	21.6043	0.354987	5.90312	0.000890037	0.107452	Stfa3	16	36450537	36455392	-	412	protein_coding	stefin A3 [Source:MGI Symbol;Acc:MGI:106196] && sp|P35173|CYT3_MOUSE Stefin-3 OS=Mus musculus OX=10090 GN=Stfa3 PE=3 SV=1 && PF00031:Cystatin domain	-
novel.451	113.583	81.7405	101.207	23.8199	47.9232	22.8001	98.8438	31.5144	1.6524	0.000908428	0.108767	-	3	18052416	18054164	+	1749	-	- && - && -	-
ENSMUSG00000021294	82.8852	108.306	71.1186	245.256	174.653	194.344	87.4367	204.751	-1.22958	0.000912328	0.108767	Kif26a	12	112146208	112181747	+	6918	protein_coding	kinesin family member 26A [Source:MGI Symbol;Acc:MGI:2447072] && sp|Q52KG5|KI26A_MOUSE Kinesin-like protein KIF26A OS=Mus musculus OX=10090 GN=Kif26a PE=1 SV=2 && PF00225:Kinesin motor domain	-
ENSMUSG00000093803	18.4189	13.2828	16.412	94.3973	94.7814	27.143	16.0379	72.1072	-2.17006	0.00093018	0.110116	Ppp2r3d	9	124422622	124476898	-	4538	protein_coding	protein phosphatase 2 (formerly 2A), regulatory subunit B'', delta [Source:MGI Symbol;Acc:MGI:1335093] && - && -	-
ENSMUSG00000053965	5458.14	6290.96	1486.2	989.848	1702.87	706.803	4411.77	1133.17	1.96098	0.00093593	0.110116	Pde5a	3	122728947	122859374	+	9831	protein_coding	phosphodiesterase 5A, cGMP-specific [Source:MGI Symbol;Acc:MGI:2651499] && sp|Q8CG03|PDE5A_MOUSE cGMP-specific 3',5'-cyclic phosphodiesterase OS=Mus musculus OX=10090 GN=Pde5a PE=1 SV=2 && PF00233:3'5'-cyclic nucleotide phosphodiesterase|PF01590:GAF domain	-
ENSMUSG00000062563	294.703	307.549	299.063	65.2841	121.405	156.344	300.438	114.344	1.39645	0.000940969	0.110116	Cys1	12	24665833	24681813	-	2952	protein_coding	cystin 1 [Source:MGI Symbol;Acc:MGI:2177632] && sp|Q8R4T1|CYS1_MOUSE Cystin-1 OS=Mus musculus OX=10090 GN=Cys1 PE=1 SV=1 && -	-
ENSMUSG00000039683	384.751	463.878	260.768	512.568	1167.2	2919.5	369.799	1533.09	-2.05162	0.000947365	0.110159	Sdk1	5	141241490	142215586	+	11087	protein_coding	sidekick cell adhesion molecule 1 [Source:MGI Symbol;Acc:MGI:2444413] && sp|Q3UH53|SDK1_MOUSE Protein sidekick-1 OS=Mus musculus OX=10090 GN=Sdk1 PE=1 SV=1 && PF07679:Immunoglobulin I-set domain|PF13927:Immunoglobulin domain|PF00041:Fibronectin type III domain	-
ENSMUSG00000020363	1548.21	282.005	405.741	177.326	189.563	54.286	745.32	140.392	2.40777	0.000952884	0.110159	Gfpt2	11	49794178	49838613	+	5591	protein_coding	glutamine fructose-6-phosphate transaminase 2 [Source:MGI Symbol;Acc:MGI:1338883] && sp|Q9Z2Z9|GFPT2_MOUSE Glutamine--fructose-6-phosphate aminotransferase [isomerizing] 2 OS=Mus musculus OX=10090 GN=Gfpt2 PE=1 SV=3 && PF13522:Glutamine amidotransferase domain|PF01380:SIS domain	-
ENSMUSG00000044041	8.18619	3.06527	47.4124	44.1109	479.232	115.086	19.5546	212.81	-3.43879	0.000977302	0.112098	Krt13	11	100117327	100121566	-	1821	protein_coding	keratin 13 [Source:MGI Symbol;Acc:MGI:101925] && sp|P08730|K1C13_MOUSE Keratin, type I cytoskeletal 13 OS=Mus musculus OX=10090 GN=Krt13 PE=1 SV=2 && PF00038:Intermediate filament protein	-
ENSMUSG00000093629	11.256	25.5439	57.442	4.41109	2.12992	4.34288	31.414	3.62796	3.11058	0.000981407	0.112098	Prox2os	12	85086374	85088228	+	1133	antisense	prospero homeobox 2 opposite strand [Source:MGI Symbol;Acc:MGI:5011542] && sp|Q8BII1|PROX2_MOUSE Prospero homeobox protein 2 OS=Mus musculus OX=10090 GN=Prox2 PE=2 SV=1 && PF05044:Homeo-prospero domain	-
ENSMUSG00000076934	31.7215	20.4351	13.6767	57.3441	602.767	21.7144	21.9444	227.275	-3.37337	0.000995535	0.113035	Iglv1	16	19085017	19085500	-	391	IG_V_gene	immunoglobulin lambda variable 1 [Source:MGI Symbol;Acc:MGI:96530] && sp|P01726|LV1D_MOUSE Ig lambda-1 chain V region H2020 OS=Mus musculus OX=10090 PE=1 SV=1 && PF07686:Immunoglobulin V-set domain	-
ENSMUSG00000046613	50.1404	96.0451	7.29422	5.29331	7.45472	1.08572	51.1599	4.61125	3.46557	0.0010151	0.114574	Vwa5b2	16	20589471	20605377	+	7589	protein_coding	von Willebrand factor A domain containing 5B2 [Source:MGI Symbol;Acc:MGI:2681859] && sp|Q3UR50|VW5B2_MOUSE von Willebrand factor A domain-containing protein 5B2 OS=Mus musculus OX=10090 GN=Vwa5b2 PE=2 SV=2 && PF13768:von Willebrand factor type A domain|PF13757:Vault protein inter-alpha-trypsin domain	-
ENSMUSG00000026837	3722.67	2197.8	3028.92	3657.67	11115	17781.9	2983.13	10851.5	-1.86297	0.00104685	0.117462	Col5a1	2	27886425	28039514	+	8559	protein_coding	collagen, type V, alpha 1 [Source:MGI Symbol;Acc:MGI:88457] && sp|O88207|CO5A1_MOUSE Collagen alpha-1(V) chain OS=Mus musculus OX=10090 GN=Col5a1 PE=1 SV=2 && PF01410:Fibrillar collagen C-terminal domain|PF01391:Collagen triple helix repeat (20 copies)	-
ENSMUSG00000074345	375.542	301.418	75.6775	497.571	880.722	2560.13	250.879	1312.81	-2.38785	0.00108427	0.12095	Tnfaip8l3	9	54023405	54068388	-	4585	protein_coding	tumor necrosis factor, alpha-induced protein 8-like 3 [Source:MGI Symbol;Acc:MGI:2685363] && sp|Q3TBL6|TP8L3_MOUSE Tumor necrosis factor alpha-induced protein 8-like protein 3 OS=Mus musculus OX=10090 GN=Tnfaip8l3 PE=1 SV=1 && PF05527:Domain of unknown function (DUF758)	-
ENSMUSG00000042244	48.0939	2.04351	3.64711	0	0	0	17.9282	0	6.59604	0.00109943	0.121928	Pglyrp3	3	92014583	92031582	+	1107	protein_coding	peptidoglycan recognition protein 3 [Source:MGI Symbol;Acc:MGI:2685266] && sp|A1A547|PGRP3_MOUSE Peptidoglycan recognition protein 3 OS=Mus musculus OX=10090 GN=Pglyrp3 PE=2 SV=2 && PF01510:N-acetylmuramoyl-L-alanine amidase	-
novel.257	2962.38	997.235	709.363	553.15	388.71	229.087	1556.33	390.316	1.99497	0.00111473	0.12291	-	15	82360815	82367993	+	6731	-	- && P21414.1 RecName: Full=Pol polyprotein; Contains: RecName: Full=Protease; Contains: RecName: Full=Reverse transcriptase/ribonuclease H; Short=RT; Contains: RecName: Full=Integrase; Short=IN && PF01140:Matrix protein (MA), p15	-
ENSMUSG00000026387	21.4888	25.5439	15.5002	47.6398	59.6377	162.858	20.8443	90.0451	-2.11111	0.00113149	0.123807	Sctr	1	120006894	120063536	+	2012	protein_coding	secretin receptor [Source:MGI Symbol;Acc:MGI:2441720] && sp|Q5FWI2|SCTR_MOUSE Secretin receptor OS=Mus musculus OX=10090 GN=Sctr PE=1 SV=1 && PF02793:Hormone receptor domain|PF00002:7 transmembrane receptor (Secretin family)	-
novel.423	1785.61	278.94	220.65	164.975	140.575	99.8862	761.734	135.145	2.49427	0.00114054	0.123807	-	2	177250920	177256587	+	5668	-	- && Q9TTC1.1 RecName: Full=Pro-Pol polyprotein; AltName: Full=Pr125Pol; Contains: RecName: Full=Protease/Reverse transcriptase/ribonuclease H; AltName: Full=p87Pro-RT-RNaseH; Contains: RecName: Full=Integrase; Short=IN; AltName: Full=p42In && PF01140:Matrix protein (MA), p15	-
ENSMUSG00000075277	42.9775	49.0443	121.266	14.1155	22.3642	6.51432	71.0961	14.3313	2.31146	0.00114233	0.123807	Haglr	2	74748422	74762896	-	3021	bidirectional_promoter_lncRNA	Hoxd antisense growth associated long non-coding RNA [Source:MGI Symbol;Acc:MGI:3026978] && - && -	-
ENSMUSG00000019899	436.938	410.746	656.48	925.446	1039.4	1290.92	501.388	1085.26	-1.11349	0.00114884	0.123809	Lama2	10	26980036	27619758	-	16605	protein_coding	laminin, alpha 2 [Source:MGI Symbol;Acc:MGI:99912] && sp|Q60675|LAMA2_MOUSE Laminin subunit alpha-2 OS=Mus musculus OX=10090 GN=Lama2 PE=1 SV=2 && PF06008:Laminin Domain I|PF00052:Laminin B (Domain IV)|PF00055:Laminin N-terminal (Domain VI)|PF00053:Laminin EGF domain|PF06009:Laminin Domain II|PF00054:Laminin G domain|PF02210:Laminin G domain	-
ENSMUSG00000029375	11.256	56.1966	715.745	34.4065	5.3248	15.2001	261.066	18.3105	3.82984	0.00117231	0.125446	Cxcl15	5	90794534	90803067	+	2127	protein_coding	chemokine (C-X-C motif) ligand 15 [Source:MGI Symbol;Acc:MGI:1339941] && sp|Q9WVL7|CXL15_MOUSE C-X-C motif chemokine 15 OS=Mus musculus OX=10090 GN=Cxcl15 PE=1 SV=1 && PF00048:Small cytokines (intecrine/chemokine), interleukin-8 like	-
ENSMUSG00000047793	1690.45	1504.03	1147.93	487.866	777.421	741.546	1447.47	668.944	1.11392	0.00117719	0.125446	Sned1	1	93235841	93301065	+	9491	protein_coding	sushi, nidogen and EGF-like domains 1 [Source:MGI Symbol;Acc:MGI:3045960] && sp|Q70E20|SNED1_MOUSE Sushi, nidogen and EGF-like domain-containing protein 1 OS=Mus musculus OX=10090 GN=Sned1 PE=2 SV=2 && PF00008:EGF-like domain|PF00041:Fibronectin type III domain|PF06119:Nidogen-like	-
ENSMUSG00000021481	911.737	969.647	984.72	561.973	560.169	431.031	955.368	517.724	0.883577	0.00118645	0.12565	Zfp346	13	55105311	55134825	+	4176	protein_coding	zinc finger protein 346 [Source:MGI Symbol;Acc:MGI:1349417] && sp|Q9R0B7|ZN346_MOUSE Zinc finger protein 346 OS=Mus musculus OX=10090 GN=Znf346 PE=1 SV=1 && PF12874:Zinc-finger of C2H2 type	-
ENSMUSG00000048782	0	4.08703	3.64711	39.6998	14.9094	24.9715	2.57805	26.5269	-3.35653	0.00119228	0.12565	Insc	7	114743694	114850383	+	3722	protein_coding	INSC spindle orientation adaptor protein [Source:MGI Symbol;Acc:MGI:1917942] && sp|Q3HNM7|INSC_MOUSE Protein inscuteable homolog OS=Mus musculus OX=10090 GN=Insc PE=1 SV=2 && PF16748:Inscuteable LGN-binding domain	-
ENSMUSG00000058297	3081.08	3138.84	1746.97	1453.01	993.607	955.433	2655.63	1134.02	1.22732	0.00124357	0.130249	Spock2	10	60106219	60135198	+	5533	protein_coding	sparc/osteonectin, cwcv and kazal-like domains proteoglycan 2 [Source:MGI Symbol;Acc:MGI:1891351] && sp|Q9ER58|TICN2_MOUSE Testican-2 OS=Mus musculus OX=10090 GN=Spock2 PE=1 SV=1 && PF07648:Kazal-type serine protease inhibitor domain|PF00086:Thyroglobulin type-1 repeat|PF10591:Secreted protein acidic and rich in cysteine Ca binding region	-
ENSMUSG00000029193	0	0	0	2.64665	4.25984	39.0859	0	15.3308	-6.40093	0.00124957	0.130249	Cckar	5	53697776	53707705	-	3682	protein_coding	cholecystokinin A receptor [Source:MGI Symbol;Acc:MGI:99478] && sp|O08786|CCKAR_MOUSE Cholecystokinin receptor type A OS=Mus musculus OX=10090 GN=Cckar PE=1 SV=1 && PF00001:7 transmembrane receptor (rhodopsin family)	-
ENSMUSG00000050368	948.575	1216.91	1819	334.36	642.171	581.945	1328.16	519.492	1.35486	0.00127874	0.132565	Hoxd10	2	74691924	74695105	+	1816	protein_coding	homeobox D10 [Source:MGI Symbol;Acc:MGI:96202] && sp|P28359|HXD10_MOUSE Homeobox protein Hox-D10 OS=Mus musculus OX=10090 GN=Hoxd10 PE=1 SV=2 && PF00046:Homeodomain	Homeobox
ENSMUSG00000117604	671.268	192.09	125.825	37.0531	110.756	51.0288	329.728	66.2793	2.31582	0.00129074	0.133086	Gm33228	18	26007557	26215653	+	2459	processed_transcript	predicted gene, 33228 [Source:MGI Symbol;Acc:MGI:5592387] && - && -	-
ENSMUSG00000046709	6.13964	5.10878	3.64711	126.157	9.58464	18.4572	4.96518	51.3997	-3.37876	0.00134638	0.138077	Mapk10	5	102907948	103211334	-	11125	protein_coding	mitogen-activated protein kinase 10 [Source:MGI Symbol;Acc:MGI:1346863] && sp|P49187|MK10_RAT Mitogen-activated protein kinase 10 OS=Rattus norvegicus OX=10116 GN=Mapk10 PE=1 SV=3 && PF00069:Protein kinase domain	-
ENSMUSG00000104918	142.235	154.285	64.7362	19.4088	51.1181	29.3144	120.419	33.2804	1.85866	0.00141614	0.144454	Gm42944	3	18622162	18626141	+	3980	TEC	predicted gene 42944 [Source:MGI Symbol;Acc:MGI:5663081] && - && -	-
ENSMUSG00000081223	5.11637	3.06527	0	20.291	17.0394	49.9431	2.72721	29.0911	-3.43359	0.0014499	0.147111	Gm12247	11	58097104	58097773	-	670	processed_pseudogene	predicted gene 12247 [Source:MGI Symbol;Acc:MGI:3649489] && sp|Q80WR5|CA174_MOUSE UPF0688 protein C1orf174 homolog OS=Mus musculus OX=10090 PE=1 SV=1 && PF15772:UPF0688 family	-
ENSMUSG00000031372	0	0	0	7.05774	22.3642	4.34288	0	11.2549	-5.95665	0.00150567	0.151961	Trex2	X	73433705	73435344	-	1017	protein_coding	three prime repair exonuclease 2 [Source:MGI Symbol;Acc:MGI:1346343] && sp|Q9R1A9|TREX2_MOUSE Three prime repair exonuclease 2 OS=Mus musculus OX=10090 GN=Trex2 PE=1 SV=1 && -	-
ENSMUSG00000061601	11.256	12.2611	10.0296	74.9885	21.2992	54.286	11.1822	50.1912	-2.17033	0.00156819	0.157438	Pclo	5	14514918	14863459	+	22457	protein_coding	piccolo (presynaptic cytomatrix protein) [Source:MGI Symbol;Acc:MGI:1349390] && sp|Q9QYX7|PCLO_MOUSE Protein piccolo OS=Mus musculus OX=10090 GN=Pclo PE=1 SV=4 && PF00168:C2 domain|PF05715:Piccolo Zn-finger|PF00595:PDZ domain	-
novel.543	5.11637	4.08703	5.47067	14.1155	12.7795	114.001	4.89135	46.9652	-3.25939	0.00157701	0.157495	-	4	114381933	114406722	-	764	-	- && - && -	-
ENSMUSG00000072591	45.0241	229.895	175.061	10.5866	52.183	18.4572	149.994	27.0756	2.47408	0.00158993	0.157958	Fzd10os	5	128579106	128600693	-	3394	lincRNA	frizzled class receptor 10, opposite strand [Source:MGI Symbol;Acc:MGI:2442398] && - && -	-
ENSMUSG00000001467	1646.45	941.038	1125.13	1752.08	4903.07	3676.25	1237.54	3443.8	-1.47647	0.00165427	0.162564	Cyp51	5	4081145	4104746	-	4415	protein_coding	cytochrome P450, family 51 [Source:MGI Symbol;Acc:MGI:106040] && sp|Q8K0C4|CP51A_MOUSE Lanosterol 14-alpha demethylase OS=Mus musculus OX=10090 GN=Cyp51a1 PE=1 SV=1 && PF00067:Cytochrome P450	-
ENSMUSG00000031189	27.6284	23.5004	27.3533	168.504	34.0787	122.686	26.1607	108.423	-2.05241	0.00166092	0.162564	Aff2	X	69360294	69868037	+	7267	protein_coding	AF4/FMR2 family, member 2 [Source:MGI Symbol;Acc:MGI:1202294] && sp|O55112|AFF2_MOUSE AF4/FMR2 family member 2 OS=Mus musculus OX=10090 GN=Aff2 PE=2 SV=2 && PF05110:AF-4 proto-oncoprotein N-terminal region|PF18876:AF-4 proto-oncoprotein C-terminal region|PF18875:AF4 interaction motif	AF-4
ENSMUSG00000034936	998.716	508.835	462.271	266.43	198.083	301.83	656.607	255.447	1.36176	0.00166186	0.162564	Arl4d	11	101665541	101667832	+	1382	protein_coding	ADP-ribosylation factor-like 4D [Source:MGI Symbol;Acc:MGI:1933155] && sp|Q99PE9|ARL4D_MOUSE ADP-ribosylation factor-like protein 4D OS=Mus musculus OX=10090 GN=Arl4d PE=2 SV=2 && PF00025:ADP-ribosylation factor family	-
novel.93	2684.05	474.095	509.684	232.023	325.878	271.43	1222.61	276.444	2.14497	0.00168429	0.163918	-	11	5552826	5558119	+	5294	-	- && P10272.1 RecName: Full=Pol polyprotein; Contains: RecName: Full=Protease; Contains: RecName: Full=Reverse transcriptase/ribonuclease H; Short=RT; Contains: RecName: Full=Integrase; Short=IN && PF01140:Matrix protein (MA), p15	-
ENSMUSG00000094420	4.0931	1.02176	2.73533	10.5866	67.0925	11.9429	2.61673	29.874	-3.50999	0.0017144	0.165974	Igkv10-96	6	68631963	68632442	-	359	IG_V_gene	immunoglobulin kappa variable 10-96 [Source:MGI Symbol;Acc:MGI:4439561] && sp|P01644|KV5AB_MOUSE Ig kappa chain V-V region HP R16.7 OS=Mus musculus OX=10090 PE=1 SV=1 && PF07686:Immunoglobulin V-set domain	-
ENSMUSG00000066441	420.566	416.877	386.594	622.846	782.745	865.318	408.012	756.97	-0.891351	0.00172283	0.165974	Rdh11	12	79174337	79192293	-	3455	protein_coding	retinol dehydrogenase 11 [Source:MGI Symbol;Acc:MGI:102581] && sp|Q9QYF1|RDH11_MOUSE Retinol dehydrogenase 11 OS=Mus musculus OX=10090 GN=Rdh11 PE=1 SV=2 && PF00106:short chain dehydrogenase	-
ENSMUSG00000050896	460.473	116.48	143.149	56.4619	66.0275	9.77147	240.034	44.087	2.44296	0.00176195	0.168152	Rtn4rl2	2	84871924	84886710	-	1506	protein_coding	reticulon 4 receptor-like 2 [Source:MGI Symbol;Acc:MGI:2669796] && sp|Q7M6Z0|R4RL2_MOUSE Reticulon-4 receptor-like 2 OS=Mus musculus OX=10090 GN=Rtn4rl2 PE=1 SV=1 && PF13855:Leucine rich repeat	-
ENSMUSG00000028785	89.0249	52.1096	45.5889	21.1732	3.19488	2.17144	62.2411	8.84651	2.79094	0.00176625	0.168152	Hpca	4	129111570	129122036	-	2922	protein_coding	hippocalcin [Source:MGI Symbol;Acc:MGI:1336200] && sp|Q4PL64|HPCA_BOVIN Neuron-specific calcium-binding protein hippocalcin OS=Bos taurus OX=9913 GN=HPCA PE=2 SV=3 && PF13833:EF-hand domain pair|PF13499:EF-hand domain pair	-
ENSMUSG00000002459	62.4197	43.9355	2.73533	2.64665	2.12992	4.34288	36.3635	3.03982	3.58344	0.00177187	0.168152	Rgs20	1	4909576	5070285	-	4239	protein_coding	regulator of G-protein signaling 20 [Source:MGI Symbol;Acc:MGI:1929866] && sp|Q9QZB1|RGS20_MOUSE Regulator of G-protein signaling 20 OS=Mus musculus OX=10090 GN=Rgs20 PE=1 SV=1 && PF00615:Regulator of G protein signaling domain	-
ENSMUSG00000038227	957.785	831.71	2713.45	443.755	555.909	466.859	1500.98	488.841	1.61869	0.00182472	0.17231	Hoxa9	6	52223100	52231089	-	5580	protein_coding	homeobox A9 [Source:MGI Symbol;Acc:MGI:96180] && sp|P09631|HXA9_MOUSE Homeobox protein Hox-A9 OS=Mus musculus OX=10090 GN=Hoxa9 PE=1 SV=2 && PF00046:Homeodomain|PF04617:Hox9 activation region	Homeobox
ENSMUSG00000079168	883.086	193.112	126.737	50.2864	105.431	7.60003	400.978	54.4392	2.8806	0.00187459	0.174854	Cd209g	8	4134098	4137707	+	3610	protein_coding	CD209g antigen [Source:MGI Symbol;Acc:MGI:1917442] && sp|Q91ZW9|C209C_MOUSE CD209 antigen-like protein C OS=Mus musculus OX=10090 GN=Cd209c PE=2 SV=1 && -	-
ENSMUSG00000034472	1233.05	1935.21	624.568	285.839	456.868	545.031	1264.27	429.246	1.55872	0.00188021	0.174854	Rasd2	8	75213944	75224113	+	3176	protein_coding	RASD family, member 2 [Source:MGI Symbol;Acc:MGI:1922391] && sp|P63032|RHES_MOUSE GTP-binding protein Rhes OS=Mus musculus OX=10090 GN=Rasd2 PE=2 SV=1 && PF00071:Ras family	-
ENSMUSG00000102211	13.3026	10.2176	18.2356	0.882218	1.06496	0	13.9186	0.649059	4.39502	0.00189239	0.174854	Gm37490	1	176889507	176890230	+	724	TEC	predicted gene, 37490 [Source:MGI Symbol;Acc:MGI:5610718] && - && -	-
ENSMUSG00000025221	94.1412	368.854	29.1769	36.1709	7.45472	1.08572	164.057	14.9038	3.45037	0.00189908	0.174854	Kcnip2	19	45791839	45816061	-	3675	protein_coding	Kv channel-interacting protein 2 [Source:MGI Symbol;Acc:MGI:2135916] && sp|Q9JJ69|KCIP2_MOUSE Kv channel-interacting protein 2 OS=Mus musculus OX=10090 GN=Kcnip2 PE=1 SV=2 && -	-
ENSMUSG00000038204	26.6051	68.4577	13.6767	5.29331	6.38976	5.4286	36.2465	5.70389	2.66757	0.00190439	0.174854	Asb10	5	24532697	24540978	-	2806	protein_coding	ankyrin repeat and SOCS box-containing 10 [Source:MGI Symbol;Acc:MGI:2152836] && sp|Q91ZT7|ASB10_MOUSE Ankyrin repeat and SOCS box protein 10 OS=Mus musculus OX=10090 GN=Asb10 PE=2 SV=1 && PF07525:SOCS box|PF12796:Ankyrin repeats (3 copies)	-
ENSMUSG00000015852	805.317	420.964	640.98	299.072	203.407	305.087	622.42	269.189	1.20901	0.00191402	0.174854	Fcrls	3	87250758	87263738	-	2334	protein_coding	Fc receptor-like S, scavenger receptor [Source:MGI Symbol;Acc:MGI:1933397] && sp|Q96LA5|FCRL2_HUMAN Fc receptor-like protein 2 OS=Homo sapiens OX=9606 GN=FCRL2 PE=1 SV=1 && PF00530:Scavenger receptor cysteine-rich domain|PF13927:Immunoglobulin domain|PF13895:Immunoglobulin domain	-
ENSMUSG00000101389	246.609	57.2184	125.825	22.0554	55.3779	18.4572	143.218	31.9635	2.16557	0.00191583	0.174854	Ms4a4a	19	11375523	11392790	+	836	protein_coding	membrane-spanning 4-domains, subfamily A, member 4A [Source:MGI Symbol;Acc:MGI:3643932] && sp|Q96JQ5|M4A4A_HUMAN Membrane-spanning 4-domains subfamily A member 4A OS=Homo sapiens OX=9606 GN=MS4A4A PE=1 SV=1 && PF04103:CD20-like family	-
ENSMUSG00000086638	0	0	0	8.82218	9.58464	8.68575	0	9.03086	-5.64041	0.00192769	1	4930405A21Rik	2	156714540	156720909	-	1137	processed_transcript	RIKEN cDNA 4930405A21 gene [Source:MGI Symbol;Acc:MGI:1922096] && - && -	-
ENSMUSG00000033436	926.063	611.011	577.155	1812.07	1151.22	1609.04	704.743	1524.11	-1.11306	0.00193443	0.175711	Armcx2	X	134804145	134809221	-	4532	protein_coding	armadillo repeat containing, X-linked 2 [Source:MGI Symbol;Acc:MGI:1914666] && sp|Q6A058|ARMX2_MOUSE Armadillo repeat-containing X-linked protein 2 OS=Mus musculus OX=10090 GN=Armcx2 PE=2 SV=2 && PF04826:Armadillo-like	-
ENSMUSG00000062098	889.225	858.276	627.303	1262.45	1589.98	1959.72	791.601	1604.05	-1.01889	0.00195264	0.175962	Btbd3	2	138256565	138589292	+	5776	protein_coding	BTB (POZ) domain containing 3 [Source:MGI Symbol;Acc:MGI:2385155] && sp|P58545|BTBD3_MOUSE BTB/POZ domain-containing protein 3 OS=Mus musculus OX=10090 GN=Btbd3 PE=2 SV=2 && PF08005:PHR domain|PF00651:BTB/POZ domain|PF07707:BTB And C-terminal Kelch	-
ENSMUSG00000046687	128.933	233.982	82.06	368.767	405.75	422.345	148.325	398.954	-1.42836	0.00195565	0.175962	Gm5424	10	62071123	62072362	+	1240	processed_pseudogene	predicted gene 5424 [Source:MGI Symbol;Acc:MGI:3643173] && sp|P16460|ASSY_MOUSE Argininosuccinate synthase OS=Mus musculus OX=10090 GN=Ass1 PE=1 SV=1 && PF00764:Arginosuccinate synthase	-
ENSMUSG00000024347	29.675	89.9146	85.7071	10.5866	17.0394	22.8001	68.4322	16.8087	2.0327	0.00196834	0.176273	Psd2	18	35964830	36014715	+	4785	protein_coding	pleckstrin and Sec7 domain containing 2 [Source:MGI Symbol;Acc:MGI:1921252] && sp|Q6P1I6|PSD2_MOUSE PH and SEC7 domain-containing protein 2 OS=Mus musculus OX=10090 GN=Psd2 PE=1 SV=1 && PF01369:Sec7 domain|PF15410:Pleckstrin homology domain	-
ENSMUSG00000022844	256.842	304.484	214.268	450.813	478.167	594.974	258.531	507.985	-0.974608	0.00203554	0.180997	Pdia5	16	35397312	35490873	-	2771	protein_coding	protein disulfide isomerase associated 5 [Source:MGI Symbol;Acc:MGI:1919849] && sp|Q921X9|PDIA5_MOUSE Protein disulfide-isomerase A5 OS=Mus musculus OX=10090 GN=Pdia5 PE=1 SV=1 && PF00085:Thioredoxin	-
ENSMUSG00000051048	80.8387	29.6309	7.29422	43.2287	359.956	469.031	39.2546	290.739	-2.89008	0.00204557	0.180997	P4ha3	7	100285520	100319699	+	3135	protein_coding	procollagen-proline, 2-oxoglutarate 4-dioxygenase (proline 4-hydroxylase), alpha polypeptide III [Source:MGI Symbol;Acc:MGI:2444049] && sp|Q6W3F0|P4HA3_MOUSE Prolyl 4-hydroxylase subunit alpha-3 OS=Mus musculus OX=10090 GN=P4ha3 PE=2 SV=1 && PF13640:2OG-Fe(II) oxygenase superfamily	-
ENSMUSG00000053111	1.02327	7.1523	1.82356	75.8707	23.4291	8.68575	3.33304	35.9952	-3.44363	0.00204974	0.180997	Fank1	7	133776861	133881532	+	2299	protein_coding	fibronectin type 3 and ankyrin repeat domains 1 [Source:MGI Symbol;Acc:MGI:1914180] && sp|Q9DAM9|FANK1_MOUSE Fibronectin type 3 and ankyrin repeat domains 1 protein OS=Mus musculus OX=10090 GN=Fank1 PE=1 SV=1 && PF12796:Ankyrin repeats (3 copies)|PF13637:Ankyrin repeats (many copies)	-
ENSMUSG00000096929	99.2576	188.003	42.8535	18.5266	39.4035	20.6287	110.038	26.1862	2.07285	0.00206149	0.180997	A330023F24Rik	1	194976375	195037904	+	9354	processed_transcript	RIKEN cDNA A330023F24 gene [Source:MGI Symbol;Acc:MGI:2443958] && - && -	-
ENSMUSG00000104109	2.04655	2.04351	1.82356	43.2287	11.7146	8.68575	1.97121	21.2097	-3.43621	0.00206853	0.180997	Gm30292	3	52789004	52797785	-	3000	lincRNA	predicted gene, 30292 [Source:MGI Symbol;Acc:MGI:5589451] && sp|P11369|LORF2_MOUSE LINE-1 retrotransposable element ORF2 protein OS=Mus musculus OX=10090 GN=Pol PE=1 SV=2 && -	-
ENSMUSG00000006800	2381.16	2949.81	3228.6	4810.73	5778.47	4821.68	2853.19	5136.96	-0.848276	0.00209708	0.181952	Sulf2	2	166073089	166155663	-	5871	protein_coding	sulfatase 2 [Source:MGI Symbol;Acc:MGI:1919293] && sp|Q8CFG0|SULF2_MOUSE Extracellular sulfatase Sulf-2 OS=Mus musculus OX=10090 GN=Sulf2 PE=2 SV=2 && PF12548:Sulfatase protein|PF00884:Sulfatase	-
ENSMUSG00000007682	386.798	1392.65	2400.71	2045.86	16571.8	4848.82	1393.39	7822.17	-2.4889	0.00210426	0.181952	Dio2	12	90724552	90738438	-	5815	protein_coding	deiodinase, iodothyronine, type II [Source:MGI Symbol;Acc:MGI:1338833] && sp|Q9Z1Y9|IOD2_MOUSE Type II iodothyronine deiodinase OS=Mus musculus OX=10090 GN=Dio2 PE=1 SV=4 && PF00837:Iodothyronine deiodinase	-
ENSMUSG00000020385	1553.33	1821.79	1884.64	1091.3	942.489	700.289	1753.26	911.36	0.943659	0.00210807	0.181952	Clk4	11	51261730	51281766	+	5797	protein_coding	CDC like kinase 4 [Source:MGI Symbol;Acc:MGI:1098551] && sp|O35493|CLK4_MOUSE Dual specificity protein kinase CLK4 OS=Mus musculus OX=10090 GN=Clk4 PE=1 SV=1 && -	-
ENSMUSG00000037035	1640.31	3001.92	152.267	6152.59	8194.87	12651.9	1598.17	8999.78	-2.49353	0.00212469	0.182561	Inhbb	1	119415465	119422248	-	4255	protein_coding	inhibin beta-B [Source:MGI Symbol;Acc:MGI:96571] && sp|Q04999|INHBB_MOUSE Inhibin beta B chain OS=Mus musculus OX=10090 GN=Inhbb PE=2 SV=4 && PF00019:Transforming growth factor beta like domain|PF00688:TGF-beta propeptide	-
ENSMUSG00000022454	3.06982	2.04351	1.82356	21.1732	4.25984	54.286	2.3123	26.573	-3.52554	0.00213641	0.182744	Nell2	15	95075230	95528559	-	4670	protein_coding	NEL-like 2 [Source:MGI Symbol;Acc:MGI:1858510] && sp|Q61220|NELL2_MOUSE Protein kinase C-binding protein NELL2 OS=Mus musculus OX=10090 GN=Nell2 PE=1 SV=3 && PF00093:von Willebrand factor type C domain|PF07645:Calcium-binding EGF domain|PF12947:EGF domain	-
ENSMUSG00000054162	5.11637	0	1.82356	13.2333	6.38976	99.8862	2.31331	39.8364	-4.10789	0.00214654	0.182791	Spock3	8	62951009	63357103	+	6046	protein_coding	sparc/osteonectin, cwcv and kazal-like domains proteoglycan 3 [Source:MGI Symbol;Acc:MGI:1920152] && sp|Q8BKV0|TICN3_MOUSE Testican-3 OS=Mus musculus OX=10090 GN=Spock3 PE=2 SV=2 && PF00086:Thyroglobulin type-1 repeat|PF10591:Secreted protein acidic and rich in cysteine Ca binding region|PF07648:Kazal-type serine protease inhibitor domain	-
ENSMUSG00000022822	1895.1	1889.23	1916.56	1093.07	1072.41	1255.09	1900.3	1140.19	0.737051	0.00216361	0.183124	Abcc5	16	20331303	20426394	-	10681	protein_coding	ATP-binding cassette, sub-family C (CFTR/MRP), member 5 [Source:MGI Symbol;Acc:MGI:1351644] && sp|Q9R1X5|MRP5_MOUSE Multidrug resistance-associated protein 5 OS=Mus musculus OX=10090 GN=Abcc5 PE=1 SV=2 && PF00664:ABC transporter transmembrane region|PF00005:ABC transporter	-
ENSMUSG00000031762	788.944	72.5447	144.061	74.9885	60.7027	15.2001	335.183	50.2971	2.73452	0.00216965	0.183124	Mt2	8	94172664	94173568	+	588	protein_coding	metallothionein 2 [Source:MGI Symbol;Acc:MGI:97172] && - && -	-
ENSMUSG00000044320	169.864	144.068	94.8249	70.5774	38.3386	36.9145	136.252	48.6101	1.48125	0.0021855	0.183649	1700001O22Rik	2	30794769	30803661	-	2788	protein_coding	RIKEN cDNA 1700001O22 gene [Source:MGI Symbol;Acc:MGI:1923631] && sp|Q5SZB4|CI050_HUMAN Uncharacterized protein C9orf50 OS=Homo sapiens OX=9606 GN=C9orf50 PE=2 SV=1 && PF15737:Domain of unknown function (DUF4685)	-
ENSMUSG00000061322	0	3.06527	0	101.455	2.12992	8.68575	1.02176	37.4236	-5.21798	0.00222504	0.186152	Dnaic1	4	41569775	41638158	+	2782	protein_coding	dynein, axonemal, intermediate chain 1 [Source:MGI Symbol;Acc:MGI:1916172] && sp|Q8C0M8|DNAI1_MOUSE Dynein axonemal intermediate chain 1 OS=Mus musculus OX=10090 GN=Dnai1 PE=1 SV=1 && -	-
ENSMUSG00000006777	69.5826	230.917	148.62	25.5843	47.9232	3.25716	149.706	25.5882	2.54793	0.00225944	0.188204	Krt23	11	99477974	99493137	-	1565	protein_coding	keratin 23 [Source:MGI Symbol;Acc:MGI:2148866] && sp|Q99PS0|K1C23_MOUSE Keratin, type I cytoskeletal 23 OS=Mus musculus OX=10090 GN=Krt23 PE=1 SV=1 && PF00038:Intermediate filament protein	-
ENSMUSG00000022231	3309.27	3797.87	3613.37	2347.58	1614.48	1938.01	3573.5	1966.69	0.861421	0.00227301	0.188511	Sema5a	15	32244810	32696341	+	18686	protein_coding	sema domain, seven thrombospondin repeats (type 1 and type 1-like), transmembrane domain (TM) and short cytoplasmic domain, (semaphorin) 5A [Source:MGI Symbol;Acc:MGI:107556] && sp|D3ZTD8|SEM5A_RAT Semaphorin-5A OS=Rattus norvegicus OX=10116 GN=Sema5a PE=1 SV=1 && PF01403:Sema domain|PF00090:Thrombospondin type 1 domain	-
ENSMUSG00000001493	72.6525	56.1966	41.03	149.977	248.136	97.7147	56.6264	165.276	-1.54656	0.0022957	0.189569	Meox1	11	101877510	101894374	-	2228	protein_coding	mesenchyme homeobox 1 [Source:MGI Symbol;Acc:MGI:103220] && sp|P32442|MEOX1_MOUSE Homeobox protein MOX-1 OS=Mus musculus OX=10090 GN=Meox1 PE=1 SV=1 && PF00046:Homeodomain	Homeobox
ENSMUSG00000059743	15.3491	23.5004	43.7653	67.0485	141.64	81.4289	27.5383	96.7057	-1.80678	0.00232911	0.190063	Fdps	3	89093588	89101959	-	4208	protein_coding	farnesyl diphosphate synthetase [Source:MGI Symbol;Acc:MGI:104888] && sp|P14324|FPPS_HUMAN Farnesyl pyrophosphate synthase OS=Homo sapiens OX=9606 GN=FDPS PE=1 SV=4 && -	-
ENSMUSG00000064339	8941.37	10363.7	2746.27	2929.84	2537.8	1649.21	7350.44	2372.28	1.63148	0.00232934	0.190063	mt-Rnr2	MT	1094	2675	+	1582	Mt_rRNA	mitochondrially encoded 16S rRNA [Source:MGI Symbol;Acc:MGI:102492] && - && -	-
ENSMUSG00000078851	172.933	335.136	150.443	80.2818	79.872	94.4576	219.504	84.8705	1.37085	0.00233157	0.190063	H2aw	11	58954685	58956830	+	2146	protein_coding	H2A.W histone [Source:MGI Symbol;Acc:MGI:2448458] && sp|Q7L7L0|H2A3_HUMAN Histone H2A type 3 OS=Homo sapiens OX=9606 GN=H2AW PE=1 SV=3 && PF00125:Core histone H2A/H2B/H3/H4|PF16211:C-terminus of histone H2A	-
ENSMUSG00000094282	0	0	0	19.4088	4.25984	6.51432	0	10.061	-5.80142	0.00235848	0.191065	Cfap73	5	120628335	120634235	-	921	protein_coding	cilia and flagella associated protein 73 [Source:MGI Symbol;Acc:MGI:3779542] && sp|J3QPZ5|CFA73_MOUSE Cilia- and flagella-associated protein 73 OS=Mus musculus OX=10090 GN=Cfap73 PE=3 SV=1 && PF13863:Domain of unknown function (DUF4200)	-
ENSMUSG00000041939	294.703	210.482	347.387	461.4	623.001	1043.38	284.191	709.259	-1.31878	0.0023639	0.191065	Mvk	5	114444269	114460591	+	2675	protein_coding	mevalonate kinase [Source:MGI Symbol;Acc:MGI:107624] && sp|Q9R008|KIME_MOUSE Mevalonate kinase OS=Mus musculus OX=10090 GN=Mvk PE=1 SV=1 && PF00288:GHMP kinases N terminal domain	-
ENSMUSG00000005672	269.121	310.614	308.181	1033.96	425.984	666.632	295.972	708.858	-1.26044	0.00239146	0.192478	Kit	5	75574916	75656722	+	8911	protein_coding	KIT proto-oncogene receptor tyrosine kinase [Source:MGI Symbol;Acc:MGI:96677] && sp|P05532|KIT_MOUSE Mast/stem cell growth factor receptor Kit OS=Mus musculus OX=10090 GN=Kit PE=1 SV=3 && PF07714:Protein tyrosine and serine/threonine kinase|PF00047:Immunoglobulin domain	-
ENSMUSG00000023912	178.05	322.875	230.68	104.984	120.34	58.6288	243.868	94.6511	1.36439	0.00244253	0.192844	Slc25a27	17	43641891	43667214	-	3935	protein_coding	solute carrier family 25, member 27 [Source:MGI Symbol;Acc:MGI:1921261] && sp|O95847|UCP4_HUMAN Mitochondrial uncoupling protein 4 OS=Homo sapiens OX=9606 GN=SLC25A27 PE=2 SV=1 && PF00153:Mitochondrial carrier protein	-
ENSMUSG00000057454	1.02327	0	0	20.291	52.183	0	0.341091	24.158	-6.09821	0.00245027	0.192844	Lypd3	7	24636550	24641118	+	1649	protein_coding	Ly6/Plaur domain containing 3 [Source:MGI Symbol;Acc:MGI:1919684] && sp|Q91YK8|LYPD3_MOUSE Ly6/PLAUR domain-containing protein 3 OS=Mus musculus OX=10090 GN=Lypd3 PE=2 SV=1 && PF00021:u-PAR/Ly-6 domain	-
ENSMUSG00000029361	15.3491	16.3481	10.0296	44.9931	35.1437	58.6288	13.9089	46.2552	-1.73722	0.00245075	0.192844	Nos1	5	117781032	117958840	+	11151	protein_coding	nitric oxide synthase 1, neuronal [Source:MGI Symbol;Acc:MGI:97360] && sp|Q9Z0J4|NOS1_MOUSE Nitric oxide synthase, brain OS=Mus musculus OX=10090 GN=Nos1 PE=1 SV=1 && PF00595:PDZ domain|PF02898:Nitric oxide synthase, oxygenase domain|PF00258:Flavodoxin|PF00667:FAD binding domain|PF00175:Oxidoreductase NAD-binding domain	-
ENSMUSG00000101625	146.328	15.3264	6.38244	1.76444	8.51968	3.25716	56.0123	4.51376	3.6425	0.0024508	0.192844	Gm29371	1	87080171	87096418	+	885	lincRNA	predicted gene 29371 [Source:MGI Symbol;Acc:MGI:5580077] && - && -	-
ENSMUSG00000093979	78.7921	64.3707	90.266	34.4065	29.8189	30.4001	77.8096	31.5418	1.30169	0.00246066	0.192844	Gm2237	14	19563800	19585135	-	2090	protein_coding	predicted gene 2237 [Source:MGI Symbol;Acc:MGI:3780407] && - && PF04822:Takusan	-
ENSMUSG00000024810	1477.61	361.702	382.035	183.501	273.695	135.715	740.448	197.637	1.90547	0.0024608	0.192844	Il33	19	29925114	29960718	+	2886	protein_coding	interleukin 33 [Source:MGI Symbol;Acc:MGI:1924375] && sp|Q8BVZ5|IL33_MOUSE Interleukin-33 OS=Mus musculus OX=10090 GN=Il33 PE=1 SV=1 && PF15095:Interleukin 33	-
ENSMUSG00000074575	815.55	599.771	248.915	140.273	209.797	223.658	554.745	191.243	1.53683	0.00247554	0.192844	Kcng1	2	168260117	168281736	-	4508	protein_coding	potassium voltage-gated channel, subfamily G, member 1 [Source:MGI Symbol;Acc:MGI:3616086] && sp|A2BDX4|KCNG1_MOUSE Potassium voltage-gated channel subfamily G member 1 OS=Mus musculus OX=10090 GN=Kcng1 PE=3 SV=1 && PF02214:BTB/POZ domain|PF00520:Ion transport protein	-
novel.554	27206.8	3826.48	3415.52	912.213	3204.46	2166.01	11482.9	2094.23	2.45504	0.0024769	0.192844	-	4	149433554	149439199	-	5646	-	- && P31795.1 RecName: Full=Pol polyprotein; Contains: RecName: Full=Reverse transcriptase/ribonuclease H; Short=RT; Contains: RecName: Full=Integrase; Short=IN && PF01140:Matrix protein (MA), p15	-
ENSMUSG00000019122	2570.46	484.313	434.006	136.744	420.659	96.629	1162.93	218.011	2.41549	0.00252279	0.195209	Ccl9	11	83572919	83578636	-	3045	protein_coding	chemokine (C-C motif) ligand 9 [Source:MGI Symbol;Acc:MGI:104533] && sp|P51670|CCL9_MOUSE C-C motif chemokine 9 OS=Mus musculus OX=10090 GN=Ccl9 PE=1 SV=1 && PF00048:Small cytokines (intecrine/chemokine), interleukin-8 like	-
ENSMUSG00000046447	1047.83	1203.63	1482.55	567.266	790.2	520.059	1244.67	625.842	0.992134	0.00252774	0.195209	Camk2n1	4	138454314	138460123	+	4444	protein_coding	calcium/calmodulin-dependent protein kinase II inhibitor 1 [Source:MGI Symbol;Acc:MGI:1913509] && sp|Q6QWF9|CK2N1_MOUSE Calcium/calmodulin-dependent protein kinase II inhibitor 1 OS=Mus musculus OX=10090 GN=Camk2n1 PE=1 SV=1 && -	-
ENSMUSG00000047746	5.11637	2.04351	1.82356	33.5243	10.6496	22.8001	2.99448	22.3247	-2.91082	0.00262873	0.20123	Fbxo40	16	36963460	36990467	-	5517	protein_coding	F-box protein 40 [Source:MGI Symbol;Acc:MGI:2443753] && sp|P62932|FBX40_MOUSE F-box only protein 40 OS=Mus musculus OX=10090 GN=Fbxo40 PE=1 SV=1 && PF15966:F-box|PF15965:TRAF-like zinc-finger	-
ENSMUSG00000050762	5.11637	6.13054	6.38244	11.4688	26.624	77.0861	5.87645	38.393	-2.70293	0.00263704	0.20123	Prss27	17	24038144	24045954	+	1253	protein_coding	protease, serine 27 [Source:MGI Symbol;Acc:MGI:2450123] && sp|Q8BJR6|PRS27_MOUSE Serine protease 27 OS=Mus musculus OX=10090 GN=Prss27 PE=2 SV=1 && PF00089:Trypsin	-
ENSMUSG00000031255	74.699	162.459	113.06	767.529	256.655	207.372	116.74	410.519	-1.81496	0.00264406	0.20123	Sytl4	X	133936385	133981812	-	5125	protein_coding	synaptotagmin-like 4 [Source:MGI Symbol;Acc:MGI:1351606] && sp|Q9R0Q1|SYTL4_MOUSE Synaptotagmin-like protein 4 OS=Mus musculus OX=10090 GN=Sytl4 PE=1 SV=1 && PF02318:FYVE-type zinc finger|PF00168:C2 domain	-
ENSMUSG00000024084	107.444	141.002	45.5889	138.508	498.401	429.945	98.0117	355.618	-1.85976	0.00265513	0.20123	Qpct	17	79051906	79090378	+	2539	protein_coding	glutaminyl-peptide cyclotransferase (glutaminyl cyclase) [Source:MGI Symbol;Acc:MGI:1917786] && sp|Q9CYK2|QPCT_MOUSE Glutaminyl-peptide cyclotransferase OS=Mus musculus OX=10090 GN=Qpct PE=1 SV=2 && PF04389:Peptidase family M28	-
ENSMUSG00000053024	8.18619	0	5.47067	35.2887	7.45472	129.201	4.55229	57.3147	-3.65148	0.00265845	0.20123	Cntn2	1	132509427	132543256	-	9304	protein_coding	contactin 2 [Source:MGI Symbol;Acc:MGI:104518] && sp|Q61330|CNTN2_MOUSE Contactin-2 OS=Mus musculus OX=10090 GN=Cntn2 PE=1 SV=2 && PF13927:Immunoglobulin domain|PF07679:Immunoglobulin I-set domain|PF00041:Fibronectin type III domain	-
ENSMUSG00000064325	2.04655	6.13054	41.03	213.497	11.7146	315.944	16.4024	180.385	-3.45419	0.00267059	0.20135	Hhip	8	79965851	80058006	-	9076	protein_coding	Hedgehog-interacting protein [Source:MGI Symbol;Acc:MGI:1341847] && sp|Q7TN16|HHIP_MOUSE Hedgehog-interacting protein OS=Mus musculus OX=10090 GN=Hhip PE=1 SV=2 && PF07995:Glucose / Sorbosone dehydrogenase|PF03024:Folate receptor family	-
ENSMUSG00000050578	0	2.04351	1.82356	14.9977	120.34	0	1.28902	45.1127	-5.1214	0.00268955	0.201981	Mmp13	9	7272514	7283331	+	2673	protein_coding	matrix metallopeptidase 13 [Source:MGI Symbol;Acc:MGI:1340026] && sp|P33435|MMP13_MOUSE Collagenase 3 OS=Mus musculus OX=10090 GN=Mmp13 PE=1 SV=1 && PF00045:Hemopexin|PF01471:Putative peptidoglycan binding domain|PF00413:Matrixin	-
ENSMUSG00000055980	326.424	335.136	481.419	613.141	778.486	1020.58	380.993	804.068	-1.07684	0.00271153	0.202833	Irs1	1	82233101	82291416	-	9144	protein_coding	insulin receptor substrate 1 [Source:MGI Symbol;Acc:MGI:99454] && sp|P35569|IRS1_MOUSE Insulin receptor substrate 1 OS=Mus musculus OX=10090 GN=Irs1 PE=1 SV=1 && PF00169:PH domain|PF02174:PTB domain (IRS-1 type)	-
ENSMUSG00000107068	32.7448	23.5004	46.5007	0.882218	7.45472	8.68575	34.2486	5.67423	2.61803	0.00273662	0.203856	Gm42742	7	127015051	127021097	-	4508	protein_coding	predicted gene 42742 [Source:MGI Symbol;Acc:MGI:5662879] && sp|Q99L02|PGR1A_MOUSE PAXIP1-associated glutamate-rich protein 1A OS=Mus musculus OX=10090 GN=Pagr1a PE=1 SV=1 && PF04505:Interferon-induced transmembrane protein|PF15364:PAXIP1-associated-protein-1 C term PTIP binding protein	-
ENSMUSG00000031170	16.3724	17.3699	26.4415	412.878	20.2342	40.1716	20.0613	157.761	-2.97547	0.00276797	0.203856	Slc38a5	X	8271133	8280179	+	2241	protein_coding	solute carrier family 38, member 5 [Source:MGI Symbol;Acc:MGI:2148066] && sp|Q3U1J0|S38A5_MOUSE Sodium-coupled neutral amino acid transporter 5 OS=Mus musculus OX=10090 GN=Slc38a5 PE=1 SV=1 && PF01490:Transmembrane amino acid transporter protein	-
novel.214	3050.38	452.638	365.623	104.102	427.049	97.7147	1289.55	209.622	2.62128	0.00277083	0.203856	-	13	55184276	55189229	-	4954	-	- && P31792.1 RecName: Full=Pol polyprotein; Contains: RecName: Full=Reverse transcriptase/ribonuclease H; Short=RT; Contains: RecName: Full=Integrase; Short=IN && -	-
ENSMUSG00000057615	2.04655	5.10878	10.9413	23.8199	103.301	15.2001	6.03222	47.4403	-2.96488	0.00278067	0.203856	Ldoc1	X	61709497	61710955	+	1459	protein_coding	regulator of NFKB signaling [Source:MGI Symbol;Acc:MGI:2685212] && sp|Q7TPY9|LDOC1_MOUSE Protein LDOC1 OS=Mus musculus OX=10090 GN=Ldoc1 PE=2 SV=1 && PF16297:Domain of unknown function (DUF4939)	-
ENSMUSG00000084856	0	1.02176	0	4.41109	9.58464	23.8858	0.340586	12.6272	-5.15789	0.00279069	0.203856	Gm11528	11	95622660	95629836	+	914	lincRNA	predicted gene 11528 [Source:MGI Symbol;Acc:MGI:3649788] && - && -	-
ENSMUSG00000034612	1194.16	1135.17	851.6	1509.47	2588.92	2541.67	1060.31	2213.35	-1.06171	0.00279691	0.203856	Chst11	10	82985498	83195900	+	5527	protein_coding	carbohydrate sulfotransferase 11 [Source:MGI Symbol;Acc:MGI:1927166] && sp|Q9JME2|CHSTB_MOUSE Carbohydrate sulfotransferase 11 OS=Mus musculus OX=10090 GN=Chst11 PE=2 SV=1 && PF03567:Sulfotransferase family	-
ENSMUSG00000062184	10.2327	1.02176	3.64711	255.843	11.7146	2.17144	4.9672	89.9097	-4.18141	0.00280763	0.203856	Hs6st2	X	51387212	51681856	-	7807	protein_coding	heparan sulfate 6-O-sulfotransferase 2 [Source:MGI Symbol;Acc:MGI:1354959] && sp|Q80UW0|H6ST2_MOUSE Heparan-sulfate 6-O-sulfotransferase 2 OS=Mus musculus OX=10090 GN=Hs6st2 PE=2 SV=3 && PF03567:Sulfotransferase family	-
ENSMUSG00000044646	1427.47	545.618	257.121	218.79	202.342	214.972	743.402	212.035	1.80961	0.00281069	0.203856	Zbtb7c	18	75820178	76148564	+	4732	protein_coding	zinc finger and BTB domain containing 7C [Source:MGI Symbol;Acc:MGI:2443302] && sp|Q8VCZ7|ZBT7C_MOUSE Zinc finger and BTB domain-containing protein 7C OS=Mus musculus OX=10090 GN=Zbtb7c PE=2 SV=1 && PF00651:BTB/POZ domain	ZBTB
ENSMUSG00000086894	37.8611	42.9138	79.3246	17.6444	14.9094	4.34288	53.3665	12.2989	2.10964	0.00288143	0.208194	Gm15708	5	144277061	144280513	+	1947	sense_intronic	predicted gene 15708 [Source:MGI Symbol;Acc:MGI:3783149] && - && -	-
ENSMUSG00000086308	70.6059	42.9138	44.6771	11.4688	23.4291	9.77147	52.7323	14.8898	1.82762	0.0029523	0.211144	G630016G05Rik	2	116067225	116085911	+	3515	lincRNA	RIKEN cDNA G630016G05 gene [Source:MGI Symbol;Acc:MGI:3603178] && - && -	-
ENSMUSG00000020734	0	1.02176	0	82.9285	0	4.34288	0.340586	29.0904	-6.36886	0.00296974	0.211144	Grin2c	11	115249169	115267243	-	5037	protein_coding	glutamate receptor, ionotropic, NMDA2C (epsilon 3) [Source:MGI Symbol;Acc:MGI:95822] && sp|Q01098|NMDE3_MOUSE Glutamate receptor ionotropic, NMDA 2C OS=Mus musculus OX=10090 GN=Grin2c PE=1 SV=2 && PF01094:Receptor family ligand binding region|PF10613:Ligated ion channel L-glutamate- and glycine-binding site|PF10565:N-methyl D-aspartate receptor 2B3 C-terminus|PF00060:Ligand-gated ion channel	-
ENSMUSG00000031342	560.754	609.989	419.418	812.522	1142.7	1154.12	530.054	1036.45	-0.967454	0.0029806	0.211144	Gpm6b	X	166238911	166388988	+	5600	protein_coding	glycoprotein m6b [Source:MGI Symbol;Acc:MGI:107672] && sp|P35803|GPM6B_MOUSE Neuronal membrane glycoprotein M6-b OS=Mus musculus OX=10090 GN=Gpm6b PE=1 SV=2 && PF01275:Myelin proteolipid protein (PLP or lipophilin)	-
ENSMUSG00000050272	4.0931	31.6745	6.38244	27.3487	36.2086	318.116	14.05	127.224	-3.18027	0.00298342	0.211144	Dscam	16	96590840	97170752	-	8800	protein_coding	DS cell adhesion molecule [Source:MGI Symbol;Acc:MGI:1196281] && sp|Q9ERC8|DSCAM_MOUSE Down syndrome cell adhesion molecule homolog OS=Mus musculus OX=10090 GN=Dscam PE=1 SV=1 && PF07679:Immunoglobulin I-set domain|PF13927:Immunoglobulin domain|PF00041:Fibronectin type III domain	-
ENSMUSG00000003545	15.3491	19.4134	22.7944	24.7021	77.7421	157.429	19.1856	86.6245	-2.17119	0.00298468	0.211144	Fosb	7	19302696	19310051	-	6243	protein_coding	FBJ osteosarcoma oncogene B [Source:MGI Symbol;Acc:MGI:95575] && sp|P13346|FOSB_MOUSE Protein fosB OS=Mus musculus OX=10090 GN=Fosb PE=2 SV=1 && PF00170:bZIP transcription factor	TF_bZIP
ENSMUSG00000040490	18.4189	16.3481	49.236	0.882218	5.3248	5.4286	28.001	3.87854	2.87893	0.00298866	0.211144	Lrfn2	17	48932379	49097588	+	3202	protein_coding	leucine rich repeat and fibronectin type III domain containing 2 [Source:MGI Symbol;Acc:MGI:1917780] && sp|Q80TG9|LRFN2_MOUSE Leucine-rich repeat and fibronectin type-III domain-containing protein 2 OS=Mus musculus OX=10090 GN=Lrfn2 PE=1 SV=2 && PF13855:Leucine rich repeat|PF07679:Immunoglobulin I-set domain|PF00041:Fibronectin type III domain	-
ENSMUSG00000022041	0	0	0	26.4665	2.12992	5.4286	0	11.3417	-5.97468	0.00303283	0.213473	Chrna2	14	66135039	66152948	+	3787	protein_coding	cholinergic receptor, nicotinic, alpha polypeptide 2 (neuronal) [Source:MGI Symbol;Acc:MGI:87886] && sp|Q91X60|ACHA2_MOUSE Neuronal acetylcholine receptor subunit alpha-2 OS=Mus musculus OX=10090 GN=Chrna2 PE=2 SV=1 && PF02931:Neurotransmitter-gated ion-channel ligand binding domain|PF02932:Neurotransmitter-gated ion-channel transmembrane region	-
ENSMUSG00000068893	4.0931	13.2828	0.911778	4.41109	170.394	46.6859	6.0959	73.8302	-3.60371	0.00309598	0.217117	Sprr2a2	3	92215920	92256724	+	2910	protein_coding	small proline-rich protein 2A2 [Source:MGI Symbol;Acc:MGI:3845026] && sp|A5JSS2|RL21_CAPHI 60S ribosomal protein L21 OS=Capra hircus OX=9925 GN=RPL21 PE=2 SV=1 && -	-
ENSMUSG00000040536	0	2.04351	0	14.9977	10.6496	16.2858	0.681171	13.9777	-4.39472	0.00315918	0.220185	Necab1	4	14952245	15149794	-	5237	protein_coding	N-terminal EF-hand calcium binding protein 1 [Source:MGI Symbol;Acc:MGI:1916602] && sp|Q8BG18|NECA1_MOUSE N-terminal EF-hand calcium-binding protein 1 OS=Mus musculus OX=10090 GN=Necab1 PE=1 SV=1 && PF03992:Antibiotic biosynthesis monooxygenase	-
ENSMUSG00000024793	67.5361	45.9791	124.002	27.3487	24.4941	23.8858	79.1723	25.2429	1.6496	0.00316281	0.220185	Tnfrsf25	4	152115934	152120119	+	2277	protein_coding	tumor necrosis factor receptor superfamily, member 25 [Source:MGI Symbol;Acc:MGI:1934667] && sp|Q93038|TNR25_HUMAN Tumor necrosis factor receptor superfamily member 25 OS=Homo sapiens OX=9606 GN=TNFRSF25 PE=1 SV=2 && PF00531:Death domain	-
ENSMUSG00000099583	41.9542	40.8703	41.03	7.05774	8.51968	18.4572	41.2848	11.3449	1.87451	0.00320455	0.222279	H3c4	13	23575763	23577011	+	1249	protein_coding	H3 clustered histone 4 [Source:MGI Symbol;Acc:MGI:2448322] && sp|P84227|H32_BOVIN Histone H3.2 OS=Bos taurus OX=9913 PE=1 SV=2 && PF00125:Core histone H2A/H2B/H3/H4	-
ENSMUSG00000022596	112.56	5.10878	18.2356	0.882218	6.38976	4.34288	45.3015	3.87162	3.56343	0.00323006	0.223237	Slurp1	15	74724318	74728034	-	2933	protein_coding	secreted Ly6/Plaur domain containing 1 [Source:MGI Symbol;Acc:MGI:1930923] && sp|Q9Z0K7|SLUR1_MOUSE Secreted Ly-6/uPAR-related protein 1 OS=Mus musculus OX=10090 GN=Slurp1 PE=1 SV=1 && -	-
ENSMUSG00000037686	1231	7992.18	4448.56	58.2264	1527.15	205.201	4557.25	596.86	2.93286	0.00325337	0.224036	Aspg	12	112106679	112127559	+	3521	protein_coding	asparaginase [Source:MGI Symbol;Acc:MGI:2144822] && sp|A0JNU3|LPP60_MOUSE 60 kDa lysophospholipase OS=Mus musculus OX=10090 GN=Aspg PE=1 SV=1 && PF00710:Asparaginase, N-terminal|PF13857:Ankyrin repeats (many copies)|PF17763:Glutaminase/Asparaginase C-terminal domain	-
ENSMUSG00000116004	61.3964	39.8485	37.3829	18.5266	12.7795	9.77147	46.2093	13.6925	1.74492	0.00328431	0.225354	Gm49539	15	85646083	85667675	+	511	lincRNA	predicted gene, 49539 [Source:MGI Symbol;Acc:MGI:6155241] && - && -	-
ENSMUSG00000027386	159.631	666.185	154.09	85.5751	99.0413	83.6004	326.636	89.4056	1.86907	0.00330862	0.226208	Fbln7	2	128862981	128897034	+	3228	protein_coding	fibulin 7 [Source:MGI Symbol;Acc:MGI:1917620] && sp|Q501P1|FBLN7_MOUSE Fibulin-7 OS=Mus musculus OX=10090 GN=Fbln7 PE=1 SV=1 && PF00008:EGF-like domain|PF14670:Coagulation Factor Xa inhibitory site|PF07645:Calcium-binding EGF domain|PF00084:Sushi repeat (SCR repeat)	-
ENSMUSG00000109209	103.351	88.8928	32.824	29.9954	14.9094	9.77147	75.0225	18.2254	2.03096	0.00337497	0.227987	Gm45104	7	18396516	18400865	-	4350	TEC	predicted gene 45104 [Source:MGI Symbol;Acc:MGI:5753680] && sp|P12894|POL_IPMAI Intracisternal A-particle Pol-related polyprotein (Fragment) OS=Mouse intracisternal a-particle IL3 OX=11754 PE=3 SV=1 && PF00075:RNase H	-
ENSMUSG00000087470	0	0	0	0.882218	2.12992	43.4288	0	15.4803	-6.41539	0.00338069	0.227987	A630031M04Rik	4	127474848	127570502	+	5817	lincRNA	RIKEN cDNA A630031M04 gene [Source:MGI Symbol;Acc:MGI:2444470] && - && -	-
ENSMUSG00000032860	101.304	91.9581	54.7067	111.159	441.958	249.715	82.6563	267.611	-1.69503	0.00339538	0.227987	P2ry2	7	100996568	101012866	-	3927	protein_coding	purinergic receptor P2Y, G-protein coupled 2 [Source:MGI Symbol;Acc:MGI:105107] && sp|P35383|P2RY2_MOUSE P2Y purinoceptor 2 OS=Mus musculus OX=10090 GN=P2ry2 PE=1 SV=1 && PF00001:7 transmembrane receptor (rhodopsin family)	-
ENSMUSG00000020159	1305.7	9323.53	2480.95	441.109	1686.9	677.489	4370.06	935.165	2.22446	0.00340414	0.227987	Gabrp	11	33550781	33578959	-	3377	protein_coding	gamma-aminobutyric acid (GABA) A receptor, pi [Source:MGI Symbol;Acc:MGI:2387597] && sp|Q8QZW7|GBRP_MOUSE Gamma-aminobutyric acid receptor subunit pi OS=Mus musculus OX=10090 GN=Gabrp PE=2 SV=1 && PF02931:Neurotransmitter-gated ion-channel ligand binding domain|PF02932:Neurotransmitter-gated ion-channel transmembrane region	-
ENSMUSG00000065530	20.4655	26.5657	31.0004	7.05774	1.06496	5.4286	26.0105	4.5171	2.50945	0.00341913	0.227987	Mir99a	16	77598936	77599000	+	65	miRNA	microRNA 99a [Source:MGI Symbol;Acc:MGI:2676912] && - && -	-
ENSMUSG00000040016	6748.49	1480.53	854.336	286.721	978.698	652.517	3027.78	639.312	2.24381	0.00343601	0.227987	Ptger3	3	157566892	157645888	+	5688	protein_coding	prostaglandin E receptor 3 (subtype EP3) [Source:MGI Symbol;Acc:MGI:97795] && sp|P30557|PE2R3_MOUSE Prostaglandin E2 receptor EP3 subtype OS=Mus musculus OX=10090 GN=Ptger3 PE=1 SV=1 && PF00001:7 transmembrane receptor (rhodopsin family)	-
ENSMUSG00000003469	120.746	40.8703	44.6771	341.418	73.4822	503.774	68.7646	306.225	-2.15559	0.00343793	0.227987	Phyhip	14	70457476	70468832	+	2910	protein_coding	phytanoyl-CoA hydroxylase interacting protein [Source:MGI Symbol;Acc:MGI:1860417] && sp|Q8K0S0|PHYIP_MOUSE Phytanoyl-CoA hydroxylase-interacting protein OS=Mus musculus OX=10090 GN=Phyhip PE=1 SV=1 && -	-
ENSMUSG00000032640	473.776	542.553	754.04	855.751	1337.59	2062.87	590.123	1418.74	-1.26513	0.00344018	0.227987	Chsy1	7	66109515	66173798	+	4176	protein_coding	chondroitin sulfate synthase 1 [Source:MGI Symbol;Acc:MGI:2681120] && sp|Q6ZQ11|CHSS1_MOUSE Chondroitin sulfate synthase 1 OS=Mus musculus OX=10090 GN=Chsy1 PE=2 SV=2 && PF05679:Chondroitin N-acetylgalactosaminyltransferase	-
ENSMUSG00000024427	95.1645	98.0887	156.826	254.961	200.212	387.602	116.693	280.925	-1.266	0.00344221	0.227987	Spry4	18	38586247	38601415	-	4755	protein_coding	sprouty RTK signaling antagonist 4 [Source:MGI Symbol;Acc:MGI:1345144] && sp|Q9WTP2|SPY4_MOUSE Protein sprouty homolog 4 OS=Mus musculus OX=10090 GN=Spry4 PE=1 SV=1 && PF05210:Sprouty protein (Spry)	-
ENSMUSG00000078866	480.939	299.375	382.947	217.908	186.368	185.658	387.753	196.645	0.978896	0.00345622	0.228122	Zfp970	2	177464733	177478129	+	2172	protein_coding	zinc finger protein 970 [Source:MGI Symbol;Acc:MGI:3652255] && sp|Q8BZW4|ZN120_MOUSE Zinc finger protein 120 OS=Mus musculus OX=10090 GN=Zfp120 PE=2 SV=1 && PF01352:KRAB box	zf-C2H2
ENSMUSG00000053846	237.4	65.3924	276.269	648.43	452.608	690.517	193.02	597.185	-1.62895	0.00347465	0.228548	Lipg	18	74939322	74961263	-	4715	protein_coding	lipase, endothelial [Source:MGI Symbol;Acc:MGI:1341803] && sp|Q9WVG5|LIPE_MOUSE Endothelial lipase OS=Mus musculus OX=10090 GN=Lipg PE=2 SV=3 && PF01477:PLAT/LH2 domain|PF00151:Lipase	-
ENSMUSG00000028339	3006.38	1426.37	1326.64	2771.93	6150.14	7325.35	1919.8	5415.81	-1.49622	0.00349769	0.22884	Col15a1	4	47208161	47313167	+	6349	protein_coding	collagen, type XV, alpha 1 [Source:MGI Symbol;Acc:MGI:88449] && sp|O35206|COFA1_MOUSE Collagen alpha-1(XV) chain OS=Mus musculus OX=10090 GN=Col15a1 PE=1 SV=2 && PF13385:Concanavalin A-like lectin/glucanases superfamily|PF06482:Collagenase NC10 and Endostatin|PF01391:Collagen triple helix repeat (20 copies)	-
ENSMUSG00000050069	321.308	171.655	108.502	657.252	679.444	357.202	200.488	564.633	-1.49461	0.00350308	0.22884	Grem2	1	174833785	174921819	-	3745	protein_coding	gremlin 2, DAN family BMP antagonist [Source:MGI Symbol;Acc:MGI:1344367] && sp|O88273|GREM2_MOUSE Gremlin-2 OS=Mus musculus OX=10090 GN=Grem2 PE=1 SV=1 && PF03045:DAN domain	-
ENSMUSG00000096464	0	0	0	4.41109	13.8445	7.60003	0	8.61853	-5.57024	0.00360244	1	Ighv2-2	12	113588267	113588702	-	352	IG_V_gene	immunoglobulin heavy variable 2-2 [Source:MGI Symbol;Acc:MGI:4439894] && sp|P01821|HVM45_MOUSE Ig heavy chain V region MC101 OS=Mus musculus OX=10090 PE=1 SV=1 && PF07686:Immunoglobulin V-set domain	-
ENSMUSG00000103364	21.4888	4.08703	10.0296	0	1.06496	0	11.8684	0.354987	5.03977	0.00362408	0.235937	Gm38157	1	34032100	34033797	+	1698	TEC	predicted gene, 38157 [Source:MGI Symbol;Acc:MGI:5611385] && - && -	-
ENSMUSG00000034145	44.0008	10.2176	20.9709	5.29331	0	1.08572	25.0631	2.12634	3.50936	0.00364347	0.236171	Tmem63c	12	87021340	87090043	+	4089	protein_coding	transmembrane protein 63c [Source:MGI Symbol;Acc:MGI:2444386] && sp|Q8CBX0|CSC1_MOUSE Calcium permeable stress-gated cation channel 1 OS=Mus musculus OX=10090 GN=Tmem63c PE=1 SV=1 && PF14703:Cytosolic domain of 10TM putative phosphate transporter|PF02714:Calcium-dependent channel, 7TM region, putative phosphate	-
ENSMUSG00000094584	0	0	0	21.1732	0	28.2287	0	16.4673	-6.5076	0.00365244	0.236171	Ms4a18	19	10997025	11018031	-	1453	protein_coding	membrane-spanning 4-domains, subfamily A, member 18 [Source:MGI Symbol;Acc:MGI:1923252] && sp|Q3C1V0|M4A18_HUMAN Membrane-spanning 4-domains subfamily A member 18 OS=Homo sapiens OX=9606 GN=MS4A18 PE=2 SV=3 && PF04103:CD20-like family	-
ENSMUSG00000031431	1629.05	1175.02	1384.99	916.624	585.728	663.374	1396.35	721.909	0.951334	0.00371753	0.239567	Tsc22d3	X	140539528	140600659	-	4341	protein_coding	TSC22 domain family, member 3 [Source:MGI Symbol;Acc:MGI:1196284] && sp|Q9Z2S7|T22D3_MOUSE TSC22 domain family protein 3 OS=Mus musculus OX=10090 GN=Tsc22d3 PE=1 SV=2 && -	TSC22
ENSMUSG00000039661	243.539	353.528	17.3238	30.8776	48.9881	6.51432	204.797	28.7934	2.82933	0.00376892	0.241875	Dusp26	8	31089471	31097047	+	2305	protein_coding	dual specificity phosphatase 26 (putative) [Source:MGI Symbol;Acc:MGI:1914209] && sp|Q9D700|DUS26_MOUSE Dual specificity protein phosphatase 26 OS=Mus musculus OX=10090 GN=Dusp26 PE=2 SV=2 && PF00782:Dual specificity phosphatase, catalytic domain	-
ENSMUSG00000032057	1.02327	2.04351	0	73.2241	3.19488	3.25716	1.02226	26.5587	-4.72607	0.0037787	0.241875	4833427G06Rik	9	51081115	51102078	-	973	protein_coding	RIKEN cDNA 4833427G06 gene [Source:MGI Symbol;Acc:MGI:1921013] && sp|Q80Y73|HOATZ_MOUSE Cilia- and flagella-associated protein HOATZ OS=Mus musculus OX=10090 GN=Hoatz PE=2 SV=1 && PF17664:Family of unknown function (DUF5526)	-
ENSMUSG00000063838	281.4	402.572	370.182	665.192	585.728	657.946	351.385	636.289	-0.856589	0.00381467	0.243361	Cdc42ep5	7	4151260	4164860	-	1288	protein_coding	CDC42 effector protein (Rho GTPase binding) 5 [Source:MGI Symbol;Acc:MGI:1929745] && sp|Q9Z0X0|BORG3_MOUSE Cdc42 effector protein 5 OS=Mus musculus OX=10090 GN=Cdc42ep5 PE=1 SV=2 && PF00786:P21-Rho-binding domain|PF14957:Cdc42 effector	-
ENSMUSG00000025194	80.8387	147.133	51.9713	18.5266	27.689	1.08572	93.3143	15.7671	2.56209	0.00387499	0.246358	Abcc2	19	43782192	43840740	+	8532	protein_coding	ATP-binding cassette, sub-family C (CFTR/MRP), member 2 [Source:MGI Symbol;Acc:MGI:1352447] && sp|Q8VI47|MRP2_MOUSE ATP-binding cassette sub-family C member 2 OS=Mus musculus OX=10090 GN=Abcc2 PE=1 SV=2 && PF00005:ABC transporter|PF00664:ABC transporter transmembrane region	-
ENSMUSG00000025855	484.009	442.421	527.919	279.663	287.539	288.801	484.783	285.334	0.765007	0.00388748	0.246358	Prkar1b	5	139017306	139150001	-	3810	protein_coding	protein kinase, cAMP dependent regulatory, type I beta [Source:MGI Symbol;Acc:MGI:97759] && sp|P12849|KAP1_MOUSE cAMP-dependent protein kinase type I-beta regulatory subunit OS=Mus musculus OX=10090 GN=Prkar1b PE=1 SV=2 && PF00027:Cyclic nucleotide-binding domain|PF02197:Regulatory subunit of type II PKA R-subunit	-
novel.819	71.6292	33.718	34.6475	14.9977	12.7795	13.0286	46.6649	13.6019	1.77495	0.0039042	0.246598	-	CHR_MG117_PATCH	108808196	108818896	+	3584	-	- && Q9ESJ4.2 RecName: Full=NCK-interacting protein with SH3 domain; AltName: Full=54 kDa VacA-interacting protein; Short=VIP54; AltName: Full=90 kDa N-WASP-interacting protein; AltName: Full=90 kDa SH3 protein interacting with Nck; AltName: Full=SH3 adapter protein SPIN90; AltName: Full=WASP-interacting SH3-domain protein; Short=WISH; AltName: Full=Wiskott-Aldrich syndrome protein-binding protei…	SH3_1
ENSMUSG00000074527	35.8146	25.5439	31.0004	10.5866	3.19488	7.60003	30.7863	7.12718	2.09725	0.00395465	0.248073	Gm14296	2	176892509	176927809	-	9870	protein_coding	predicted gene 14296 [Source:MGI Symbol;Acc:MGI:3708667] && sp|P03386|ENV_MLVAV Envelope glycoprotein OS=AKV murine leukemia virus OX=11791 GN=env PE=1 SV=1 && PF00429:ENV polyprotein (coat polyprotein)|PF01352:KRAB box	zf-C2H2
ENSMUSG00000052133	29.675	26.5657	36.4711	54.6975	78.807	131.372	30.9039	88.2922	-1.51068	0.00395713	0.248073	Sema5b	16	35541145	35664732	+	7080	protein_coding	sema domain, seven thrombospondin repeats (type 1 and type 1-like), transmembrane domain (TM) and short cytoplasmic domain, (semaphorin) 5B [Source:MGI Symbol;Acc:MGI:107555] && sp|Q60519|SEM5B_MOUSE Semaphorin-5B OS=Mus musculus OX=10090 GN=Sema5b PE=2 SV=2 && PF01403:Sema domain|PF00090:Thrombospondin type 1 domain	-
ENSMUSG00000024378	579.173	878.711	568.037	1009.26	1451.54	1959.72	675.307	1473.51	-1.12556	0.00396657	0.248073	Stard4	18	33199355	33213862	-	5586	protein_coding	StAR-related lipid transfer (START) domain containing 4 [Source:MGI Symbol;Acc:MGI:2156764] && sp|Q99JV5|STAR4_MOUSE StAR-related lipid transfer protein 4 OS=Mus musculus OX=10090 GN=Stard4 PE=1 SV=1 && PF01852:START domain	-
ENSMUSG00000020183	942.436	2251.95	1071.34	305.247	801.915	281.201	1421.91	462.788	1.61961	0.00398266	0.248266	Cpm	10	117629500	117687352	+	5964	protein_coding	carboxypeptidase M [Source:MGI Symbol;Acc:MGI:1917824] && sp|Q80V42|CBPM_MOUSE Carboxypeptidase M OS=Mus musculus OX=10090 GN=Cpm PE=1 SV=2 && PF13620:Carboxypeptidase regulatory-like domain|PF00246:Zinc carboxypeptidase	-
ENSMUSG00000033882	13.3026	26.5657	21.8827	2.64665	4.25984	4.34288	20.5836	3.74979	2.46886	0.00400493	0.248841	Rbm46	3	82837228	82876483	-	2499	protein_coding	RNA binding motif protein 46 [Source:MGI Symbol;Acc:MGI:3645057] && sp|Q4R2Z0|RBM46_MACFA Probable RNA-binding protein 46 OS=Macaca fascicularis OX=9541 GN=RBM46 PE=2 SV=2 && PF00076:RNA recognition motif. (a.k.a. RRM, RBD, or RNP domain)|PF14709:double strand RNA binding domain from DEAD END PROTEIN 1	-
ENSMUSG00000024039	64.4663	286.092	73.854	3425.65	67.0925	298.573	141.471	1263.77	-3.15951	0.00403792	0.249163	Cbs	17	31608894	31637238	-	7485	protein_coding	cystathionine beta-synthase [Source:MGI Symbol;Acc:MGI:88285] && sp|Q91WT9|CBS_MOUSE Cystathionine beta-synthase OS=Mus musculus OX=10090 GN=Cbs PE=1 SV=3 && PF00571:CBS domain|PF00291:Pyridoxal-phosphate dependent enzyme	-
ENSMUSG00000034796	35.8146	139.981	61.0891	22.9377	25.559	10.8572	78.9615	19.7846	1.99376	0.00405369	0.249163	Cpne7	8	123117374	123135182	+	5268	protein_coding	copine VII [Source:MGI Symbol;Acc:MGI:2142747] && sp|Q0VE82|CPNE7_MOUSE Copine-7 OS=Mus musculus OX=10090 GN=Cpne7 PE=1 SV=1 && PF07002:Copine|PF00168:C2 domain	-
ENSMUSG00000028039	34.7913	79.697	151.355	26.4665	21.2992	26.0573	88.6145	24.6077	1.84915	0.00406803	0.249163	Efna3	3	89313899	89322965	-	2434	protein_coding	ephrin A3 [Source:MGI Symbol;Acc:MGI:106644] && sp|O08545|EFNA3_MOUSE Ephrin-A3 OS=Mus musculus OX=10090 GN=Efna3 PE=1 SV=4 && PF00812:Ephrin	-
ENSMUSG00000024799	66.5128	145.089	229.768	295.543	576.143	409.316	147.123	427.001	-1.53592	0.00407312	0.249163	Tm7sf2	19	6062821	6068373	-	4403	protein_coding	transmembrane 7 superfamily member 2 [Source:MGI Symbol;Acc:MGI:1920416] && sp|Q71KT5|ERG24_MOUSE Delta(14)-sterol reductase TM7SF2 OS=Mus musculus OX=10090 GN=Tm7sf2 PE=1 SV=2 && -	-
ENSMUSG00000044294	22.512	37.805	0	63.5197	101.171	411.488	20.1057	192.059	-3.25826	0.00407543	0.249163	Krt84	15	101525026	101532820	-	2640	protein_coding	keratin 84 [Source:MGI Symbol;Acc:MGI:96700] && sp|Q99M73|KRT84_MOUSE Keratin, type II cuticular Hb4 OS=Mus musculus OX=10090 GN=Krt84 PE=2 SV=2 && PF00038:Intermediate filament protein|PF16208:Keratin type II head	-
ENSMUSG00000020067	0	0	0	7.05774	13.8445	4.34288	0	8.41503	-5.53799	0.00410183	1	Mypn	10	63115795	63203952	-	5821	protein_coding	myopalladin [Source:MGI Symbol;Acc:MGI:1916052] && sp|Q5DTJ9|MYPN_MOUSE Myopalladin OS=Mus musculus OX=10090 GN=Mypn PE=1 SV=2 && PF07679:Immunoglobulin I-set domain	-
ENSMUSG00000115837	16.3724	32.6962	26.4415	7.93996	3.19488	3.25716	25.1701	4.79733	2.36974	0.00416418	0.25286	9130002K18Rik	15	35787154	35790279	+	3126	TEC	RIKEN cDNA 9130002K18 gene [Source:MGI Symbol;Acc:MGI:1921804] && - && -	-
ENSMUSG00000065037	59.3499	119.546	28.2651	25.5843	10.6496	5.4286	69.0535	13.8875	2.30125	0.00417	0.25286	Rn7sk	9	78175303	78175633	-	331	misc_RNA	RNA, 7SK, nuclear [Source:MGI Symbol;Acc:MGI:103186] && - && -	-
ENSMUSG00000036523	409.31	1036.06	616.362	3794.42	758.251	2468.93	687.244	2340.53	-1.76805	0.00417567	0.25286	Greb1	12	16670615	16800886	-	9580	protein_coding	gene regulated by estrogen in breast cancer protein [Source:MGI Symbol;Acc:MGI:2149712] && sp|Q3UHK3|GREB1_MOUSE Protein GREB1 OS=Mus musculus OX=10090 GN=Greb1 PE=2 SV=2 && PF15782:Gene regulated by oestrogen in breast cancer	-
ENSMUSG00000026435	194.422	446.508	89.3542	1018.96	642.171	694.86	243.428	785.331	-1.69049	0.00419253	0.253078	Slc45a3	1	131962967	131982969	+	3563	protein_coding	solute carrier family 45, member 3 [Source:MGI Symbol;Acc:MGI:1922082] && sp|Q8K0H7|S45A3_MOUSE Solute carrier family 45 member 3 OS=Mus musculus OX=10090 GN=Slc45a3 PE=2 SV=1 && PF07690:Major Facilitator Superfamily	-
ENSMUSG00000032883	513.684	577.293	670.156	831.931	1175.72	1529.78	587.044	1179.14	-1.00578	0.00424166	0.255052	Acsl3	1	78657825	78707743	+	4357	protein_coding	acyl-CoA synthetase long-chain family member 3 [Source:MGI Symbol;Acc:MGI:1921455] && sp|Q9CZW4|ACSL3_MOUSE Long-chain-fatty-acid--CoA ligase 3 OS=Mus musculus OX=10090 GN=Acsl3 PE=1 SV=2 && PF00501:AMP-binding enzyme	-
ENSMUSG00000031284	207.725	116.48	23.7062	740.181	177.848	711.146	115.97	543.058	-2.22831	0.00425199	0.255052	Pak3	X	143518591	143797796	+	9552	protein_coding	p21 (RAC1) activated kinase 3 [Source:MGI Symbol;Acc:MGI:1339656] && sp|Q61036|PAK3_MOUSE Serine/threonine-protein kinase PAK 3 OS=Mus musculus OX=10090 GN=Pak3 PE=1 SV=2 && PF00786:P21-Rho-binding domain|PF00069:Protein kinase domain	-
ENSMUSG00000028364	1125.6	260.548	1127.87	1784.73	4778.47	2176.87	838.006	2913.36	-1.79754	0.00429235	0.256666	Tnc	4	63959785	64047015	-	7772	protein_coding	tenascin C [Source:MGI Symbol;Acc:MGI:101922] && sp|Q80YX1|TENA_MOUSE Tenascin OS=Mus musculus OX=10090 GN=Tnc PE=1 SV=1 && PF00041:Fibronectin type III domain|PF00147:Fibrinogen beta and gamma chains, C-terminal globular domain|PF18720:Tenascin EGF domain	-
ENSMUSG00000112161	0	0	0	6.17552	8.51968	8.68575	0	7.79365	-5.42647	0.0043334	1	Gm34045	10	119135164	119166385	-	988	lincRNA	predicted gene, 34045 [Source:MGI Symbol;Acc:MGI:5593204] && - && -	-
novel.810	0	0	0	0.882218	13.8445	17.3715	0	10.6994	-5.88125	0.00434425	0.258958	-	9	98654595	98654806	-	212	-	- && - && -	-
ENSMUSG00000112129	28.6517	95.0234	21.8827	14.1155	8.51968	3.25716	48.5192	8.63077	2.47769	0.00437108	0.259746	Pbld1	10	63060162	63077962	+	3928	protein_coding	phenazine biosynthesis-like protein domain containing 1 [Source:MGI Symbol;Acc:MGI:1915621] && sp|Q9DCG6|PBLD1_MOUSE Phenazine biosynthesis-like domain-containing protein 1 OS=Mus musculus OX=10090 GN=Pbld1 PE=1 SV=2 && PF02567:Phenazine biosynthesis-like protein	-
ENSMUSG00000042581	0	3.06527	0.911778	22.9377	7.45472	18.4572	1.32568	16.2832	-3.62925	0.00439859	0.260568	Thsd7b	1	129273302	130219278	+	12171	protein_coding	thrombospondin, type I, domain containing 7B [Source:MGI Symbol;Acc:MGI:2443925] && sp|Q6P4U0|THS7B_MOUSE Thrombospondin type-1 domain-containing protein 7B OS=Mus musculus OX=10090 GN=Thsd7b PE=2 SV=1 && PF19028:Spondin-like TSP1 domain|PF19030:Thrombospondin type 1 domain|PF00090:Thrombospondin type 1 domain	-
novel.15	26.6051	24.5222	16.412	5.29331	5.3248	1.08572	22.5131	3.90127	2.51257	0.00444987	0.262418	-	1	153765813	153768636	+	496	-	- && - && -	-
ENSMUSG00000022479	412.379	243.178	82.06	89.9862	77.7421	42.343	245.873	70.0238	1.81009	0.00445732	0.262418	Vdr	15	97854425	97910630	-	5650	protein_coding	vitamin D (1,25-dihydroxyvitamin D3) receptor [Source:MGI Symbol;Acc:MGI:103076] && sp|P48281|VDR_MOUSE Vitamin D3 receptor OS=Mus musculus OX=10090 GN=Vdr PE=1 SV=2 && PF00104:Ligand-binding domain of nuclear hormone receptor|PF00105:Zinc finger, C4 type (two domains)	THR-like
ENSMUSG00000032327	1764.12	138.959	6772.68	648.43	399.36	91.2004	2891.92	379.663	2.92902	0.00450351	0.263622	Stra6	9	58063788	58153996	+	5829	protein_coding	stimulated by retinoic acid gene 6 [Source:MGI Symbol;Acc:MGI:107742] && sp|O70491|STRA6_MOUSE Receptor for retinol uptake STRA6 OS=Mus musculus OX=10090 GN=Stra6 PE=1 SV=1 && PF14752:Retinol binding protein receptor	-
ENSMUSG00000003273	405.217	254.417	179.62	44.9931	150.159	82.5147	279.751	92.5557	1.59751	0.00450542	0.263622	Car11	7	45699843	45704682	+	1926	protein_coding	carbonic anhydrase 11 [Source:MGI Symbol;Acc:MGI:1336193] && sp|O70354|CAH11_MOUSE Carbonic anhydrase-related protein 11 OS=Mus musculus OX=10090 GN=Ca11 PE=2 SV=2 && PF00194:Eukaryotic-type carbonic anhydrase	-
ENSMUSG00000032374	2037.34	895.059	1163.43	3881.76	2115.01	3958.53	1365.28	3318.43	-1.28138	0.00451968	0.263648	Plod2	9	92542223	92608428	+	5392	protein_coding	procollagen lysine, 2-oxoglutarate 5-dioxygenase 2 [Source:MGI Symbol;Acc:MGI:1347007] && sp|Q9R0B9|PLOD2_MOUSE Procollagen-lysine,2-oxoglutarate 5-dioxygenase 2 OS=Mus musculus OX=10090 GN=Plod2 PE=1 SV=2 && -	-
ENSMUSG00000015627	609.871	82.7623	95.7366	41.4642	44.7283	79.2575	262.79	55.15	2.25321	0.00454365	0.264238	Gata5	2	180325133	180334699	-	3277	protein_coding	GATA binding protein 5 [Source:MGI Symbol;Acc:MGI:109497] && sp|P97489|GATA5_MOUSE Transcription factor GATA-5 OS=Mus musculus OX=10090 GN=Gata5 PE=1 SV=2 && PF05349:GATA-type transcription activator, N-terminal|PF00320:GATA zinc finger	zf-GATA
ENSMUSG00000113204	391.914	461.834	372.917	255.843	228.966	209.544	408.888	231.451	0.820088	0.00460663	0.266262	Gm46430	13	74579358	74617945	-	5899	lincRNA	predicted gene, 46430 [Source:MGI Symbol;Acc:MGI:5826067] && sp|E9QAG8|ZN431_MOUSE Zinc finger protein 431 OS=Mus musculus OX=10090 GN=Znf431 PE=1 SV=1 && PF01352:KRAB box|PF13465:Zinc-finger double domain	-
ENSMUSG00000030353	62.4197	68.4577	37.3829	104.102	109.691	333.316	56.0868	182.369	-1.70133	0.0046159	0.266262	Tead4	6	128224288	128300823	-	3598	protein_coding	TEA domain family member 4 [Source:MGI Symbol;Acc:MGI:106907] && sp|Q62296|TEAD4_MOUSE Transcriptional enhancer factor TEF-3 OS=Mus musculus OX=10090 GN=Tead4 PE=1 SV=2 && PF01285:TEA/ATTS domain|PF17725:YAP binding domain	TEA
ENSMUSG00000108322	23.5353	18.3916	9.11778	1.76444	3.19488	2.17144	17.0149	2.37692	2.84746	0.00462033	0.266262	5430431A17Rik	7	44473538	44486138	+	1543	lincRNA	RIKEN cDNA 5430431A17 gene [Source:MGI Symbol;Acc:MGI:1918618] && - && -	-
ENSMUSG00000021319	1594.26	643.707	429.447	7160.08	4730.55	641.66	889.138	4177.43	-2.23225	0.00470513	0.270332	Sfrp4	13	19623104	19632994	+	4179	protein_coding	secreted frizzled-related protein 4 [Source:MGI Symbol;Acc:MGI:892010] && sp|Q9Z1N6|SFRP4_MOUSE Secreted frizzled-related sequence protein 4 OS=Mus musculus OX=10090 GN=Sfrp4 PE=2 SV=1 && PF01759:UNC-6/NTR/C345C module|PF01392:Fz domain	-
novel.340	3542.58	643.707	625.479	289.367	613.417	260.573	1603.92	387.786	2.04834	0.00480593	0.275294	-	17	42889903	42895242	-	5340	-	- && P31792.1 RecName: Full=Pol polyprotein; Contains: RecName: Full=Reverse transcriptase/ribonuclease H; Short=RT; Contains: RecName: Full=Integrase; Short=IN && PF01140:Matrix protein (MA), p15	-
ENSMUSG00000106568	10.2327	3.06527	11.8531	0	0	0	8.38371	0	5.50214	0.00488762	1	Gm42814	3	88428936	88429395	+	460	processed_pseudogene	predicted gene 42814 [Source:MGI Symbol;Acc:MGI:5662951] && sp|A5JSS2|RL21_CAPHI 60S ribosomal protein L21 OS=Capra hircus OX=9925 GN=RPL21 PE=2 SV=1 && -	-
ENSMUSG00000104291	62.4197	13.2828	21.8827	2.64665	9.58464	2.17144	32.5284	4.80091	2.76872	0.00489999	0.279163	A130071D04Rik	1	138161820	138167683	-	5864	TEC	RIKEN cDNA A130071D04 gene [Source:MGI Symbol;Acc:MGI:2444749] && - && -	-
ENSMUSG00000037101	0	4.08703	2.73533	105.866	7.45472	3.25716	2.27412	38.8593	-4.09506	0.00490273	0.279163	Ttc29	8	78213297	78394326	+	3541	protein_coding	tetratricopeptide repeat domain 29 [Source:MGI Symbol;Acc:MGI:1920551] && sp|Q80VM3|TTC29_MOUSE Tetratricopeptide repeat protein 29 OS=Mus musculus OX=10090 GN=Ttc29 PE=1 SV=1 && PF13424:Tetratricopeptide repeat	-
ENSMUSG00000068696	717.315	75.61	41.9418	31.7598	26.624	70.5717	278.289	42.9852	2.69543	0.00491738	0.279164	Gpr88	3	116249654	116253503	-	3504	protein_coding	G-protein coupled receptor 88 [Source:MGI Symbol;Acc:MGI:1927653] && sp|Q9EPB7|GPR88_MOUSE Probable G-protein coupled receptor 88 OS=Mus musculus OX=10090 GN=Gpr88 PE=2 SV=1 && PF00001:7 transmembrane receptor (rhodopsin family)	-
ENSMUSG00000027430	383.728	409.724	442.212	220.554	272.63	196.515	411.888	229.9	0.84154	0.00499637	0.282806	Dtd1	2	144599897	144768758	+	2353	protein_coding	D-tyrosyl-tRNA deacylase 1 [Source:MGI Symbol;Acc:MGI:1913294] && sp|Q9DD18|DTD1_MOUSE D-aminoacyl-tRNA deacylase 1 OS=Mus musculus OX=10090 GN=Dtd1 PE=1 SV=2 && PF02580:D-Tyr-tRNA(Tyr) deacylase	-
ENSMUSG00000000730	1.02327	11.2393	4.55889	22.9377	27.689	46.6859	5.60716	32.4375	-2.53306	0.00502306	0.283476	Dnmt3l	10	78041947	78063622	+	2988	protein_coding	DNA (cytosine-5-)-methyltransferase 3-like [Source:MGI Symbol;Acc:MGI:1859287] && sp|Q9CWR8|DNM3L_MOUSE DNA (cytosine-5)-methyltransferase 3-like OS=Mus musculus OX=10090 GN=Dnmt3l PE=1 SV=1 && PF17980:Cysteine rich ADD domain in DNMT3	-
ENSMUSG00000027298	313.122	385.202	444.947	714.596	752.927	592.803	381.091	686.775	-0.84946	0.00504725	0.283643	Tyro3	2	119797733	119818104	+	6198	protein_coding	TYRO3 protein tyrosine kinase 3 [Source:MGI Symbol;Acc:MGI:104294] && sp|P55144|TYRO3_MOUSE Tyrosine-protein kinase receptor TYRO3 OS=Mus musculus OX=10090 GN=Tyro3 PE=1 SV=2 && PF00041:Fibronectin type III domain|PF07714:Protein tyrosine and serine/threonine kinase|PF07679:Immunoglobulin I-set domain	-
ENSMUSG00000031376	0	0	0	65.2841	1.06496	0	0	22.1164	-6.93507	0.00505576	0.283643	Atp2b3	X	73503086	73571005	+	4820	protein_coding	ATPase, Ca++ transporting, plasma membrane 3 [Source:MGI Symbol;Acc:MGI:1347353] && sp|Q64568|AT2B3_RAT Plasma membrane calcium-transporting ATPase 3 OS=Rattus norvegicus OX=10116 GN=Atp2b3 PE=1 SV=2 && PF00689:Cation transporting ATPase, C-terminus|PF00122:E1-E2 ATPase|PF00690:Cation transporter/ATPase, N-terminus|PF12424:Plasma membrane calcium transporter ATPase C terminal|PF13246:Cation trans…	-
ENSMUSG00000034040	289.587	383.159	239.797	337.889	925.45	1295.26	304.181	852.867	-1.48723	0.00508495	0.28377	Galnt17	5	130872082	131308497	-	9408	protein_coding	polypeptide N-acetylgalactosaminyltransferase 17 [Source:MGI Symbol;Acc:MGI:2137594] && sp|Q7TT15|GLT17_MOUSE Polypeptide N-acetylgalactosaminyltransferase 17 OS=Mus musculus OX=10090 GN=Galnt17 PE=1 SV=1 && PF00535:Glycosyl transferase family 2|PF00652:Ricin-type beta-trefoil lectin domain	-
ENSMUSG00000022463	2407.76	2273.41	1886.47	3153.05	3954.2	5948.66	2189.21	4351.97	-0.991221	0.00511369	0.28377	Srebf2	15	82147181	82205379	+	7184	protein_coding	sterol regulatory element binding factor 2 [Source:MGI Symbol;Acc:MGI:107585] && sp|Q3U1N2|SRBP2_MOUSE Sterol regulatory element-binding protein 2 OS=Mus musculus OX=10090 GN=Srebf2 PE=1 SV=2 && PF00010:Helix-loop-helix DNA-binding domain	bHLH
ENSMUSG00000051079	0	3.06527	0	88.2218	7.45472	1.08572	1.02176	32.2541	-5.00212	0.00511384	0.28377	Rgs13	1	144138654	144177372	-	1655	protein_coding	regulator of G-protein signaling 13 [Source:MGI Symbol;Acc:MGI:2180585] && sp|Q8K443|RGS13_MOUSE Regulator of G-protein signaling 13 OS=Mus musculus OX=10090 GN=Rgs13 PE=1 SV=1 && PF00615:Regulator of G protein signaling domain	-
ENSMUSG00000028961	2096.69	2618.76	2171.85	3508.58	3804.04	3959.62	2295.77	3757.41	-0.710752	0.00511753	0.28377	Pgd	4	149149991	149166771	-	6447	protein_coding	phosphogluconate dehydrogenase [Source:MGI Symbol;Acc:MGI:97553] && sp|Q9DCD0|6PGD_MOUSE 6-phosphogluconate dehydrogenase, decarboxylating OS=Mus musculus OX=10090 GN=Pgd PE=1 SV=3 && PF00393:6-phosphogluconate dehydrogenase, C-terminal domain	-
ENSMUSG00000034205	1449.98	687.642	1031.22	1387.73	2943.55	3874.93	1056.28	2735.4	-1.37267	0.00513816	0.284088	Loxl2	14	69609068	69695834	+	5405	protein_coding	lysyl oxidase-like 2 [Source:MGI Symbol;Acc:MGI:2137913] && sp|P58022|LOXL2_MOUSE Lysyl oxidase homolog 2 OS=Mus musculus OX=10090 GN=Loxl2 PE=1 SV=2 && PF01186:Lysyl oxidase|PF00530:Scavenger receptor cysteine-rich domain	-
ENSMUSG00000109228	0	1.02176	0	58.2264	1.06496	1.08572	0.340586	20.1257	-5.83886	0.00516139	0.284548	Fam81b	13	76201708	76305072	-	2881	protein_coding	family with sequence similarity 81, member B [Source:MGI Symbol;Acc:MGI:2685122] && sp|Q96LP2|FA81B_HUMAN Protein FAM81B OS=Homo sapiens OX=9606 GN=FAM81B PE=1 SV=4 && -	-
ENSMUSG00000108218	160.654	101.154	230.68	61.7552	73.4822	20.6287	164.163	51.9554	1.65864	0.00519069	0.285338	Olfr1372-ps1	11	52154722	52168159	-	9812	transcribed_unprocessed_pseudogene	olfactory receptor 1372, pseudogene 1 [Source:MGI Symbol;Acc:MGI:3031206] && sp|Q8NGV0|OR2Y1_HUMAN Olfactory receptor 2Y1 OS=Homo sapiens OX=9606 GN=OR2Y1 PE=2 SV=1 && PF13853:Olfactory receptor|PF00517:Retroviral envelope protein	-
ENSMUSG00000038305	268.098	185.96	308.181	367.885	587.858	693.775	254.079	549.839	-1.11284	0.00533787	0.292586	Spats2l	1	57774162	57948394	+	8041	protein_coding	spermatogenesis associated, serine-rich 2-like [Source:MGI Symbol;Acc:MGI:1914448] && sp|Q91WJ7|SPS2L_MOUSE SPATS2-like protein OS=Mus musculus OX=10090 GN=Spats2l PE=2 SV=2 && PF07139:Protein of unknown function (DUF1387)	-
ENSMUSG00000091722	15.3491	13.2828	3.64711	22.9377	11.7146	229.087	10.7597	87.913	-3.03299	0.00537969	0.294033	Siah3	14	75455982	75529708	+	4472	protein_coding	siah E3 ubiquitin protein ligase family member 3 [Source:MGI Symbol;Acc:MGI:2685758] && sp|Q8IW03|SIAH3_HUMAN Seven in absentia homolog 3 OS=Homo sapiens OX=9606 GN=SIAH3 PE=1 SV=3 && PF03145:Seven in absentia protein family	-
ENSMUSG00000018740	71.6292	54.1531	108.502	418.171	104.366	211.715	78.0946	244.751	-1.64804	0.00540931	0.29464	Slc25a35	11	68968131	68974365	+	3677	protein_coding	solute carrier family 25, member 35 [Source:MGI Symbol;Acc:MGI:1919248] && sp|Q5SWT3|S2535_MOUSE Solute carrier family 25 member 35 OS=Mus musculus OX=10090 GN=Slc25a35 PE=1 SV=2 && PF00153:Mitochondrial carrier protein	-
ENSMUSG00000116775	39.9077	25.5439	33.7358	4.41109	13.8445	6.51432	33.0625	8.25663	2.01314	0.00542208	0.29464	Gm49769	12	19434529	19435161	+	633	lincRNA	predicted gene, 49769 [Source:MGI Symbol;Acc:MGI:6215281] && - && -	-
ENSMUSG00000021775	3651.04	4206.57	2082.5	1631.22	1176.78	1854.41	3313.37	1554.14	1.09212	0.00543713	0.29464	Nr1d2	14	18204054	18239127	-	5409	protein_coding	nuclear receptor subfamily 1, group D, member 2 [Source:MGI Symbol;Acc:MGI:2449205] && sp|Q60674|NR1D2_MOUSE Nuclear receptor subfamily 1 group D member 2 OS=Mus musculus OX=10090 GN=Nr1d2 PE=1 SV=1 && PF00105:Zinc finger, C4 type (two domains)|PF00104:Ligand-binding domain of nuclear hormone receptor	THR-like
ENSMUSG00000051341	145.305	230.917	148.62	345.829	298.189	402.802	174.947	348.94	-0.996463	0.00551914	0.298237	Zfp52	17	21535539	21562601	+	3164	protein_coding	zinc finger protein 52 [Source:MGI Symbol;Acc:MGI:99199] && sp|E9PW05|ZFP54_MOUSE Zinc finger protein 54 OS=Mus musculus OX=10090 GN=Zfp54 PE=2 SV=1 && PF01352:KRAB box|PF00096:Zinc finger, C2H2 type	zf-C2H2
ENSMUSG00000045392	1608.59	451.617	210.621	256.725	191.693	141.143	756.941	196.521	1.94493	0.00558304	0.300838	Olfr1033	2	86020633	86045171	+	4261	protein_coding	olfactory receptor 1033 [Source:MGI Symbol;Acc:MGI:3030867] && sp|Q8NGP4|OR5M3_HUMAN Olfactory receptor 5M3 OS=Homo sapiens OX=9606 GN=OR5M3 PE=2 SV=2 && PF13853:Olfactory receptor	-
ENSMUSG00000044254	16.3724	19.4134	38.2947	33.5243	64.9625	249.715	24.6935	116.067	-2.22888	0.00562692	0.301118	Pcsk9	4	106442329	106464329	-	3521	protein_coding	proprotein convertase subtilisin/kexin type 9 [Source:MGI Symbol;Acc:MGI:2140260] && sp|Q80W65|PCSK9_MOUSE Proprotein convertase subtilisin/kexin type 9 OS=Mus musculus OX=10090 GN=Pcsk9 PE=1 SV=2 && PF18459:Proprotein convertase subtilisin-like/kexin type 9 C-terminal domain|PF18463:Proprotein convertase subtilisin-like/kexin type 9 C-terminal domain|PF00082:Subtilase family|PF18464:Proprotein c…	-
ENSMUSG00000037418	503.451	87.8711	53.7949	35.2887	58.5728	42.343	215.039	45.4015	2.24424	0.00564201	0.301118	Best1	19	9985174	10001633	-	2579	protein_coding	bestrophin 1 [Source:MGI Symbol;Acc:MGI:1346332] && sp|O88870|BEST1_MOUSE Bestrophin-1 OS=Mus musculus OX=10090 GN=Best1 PE=2 SV=3 && PF01062:Bestrophin, RFP-TM, chloride channel	-
ENSMUSG00000031872	10.2327	12.2611	19.1473	131.45	10.6496	79.2575	13.8804	73.7858	-2.40953	0.00564263	0.301118	Bean1	8	104170442	104219122	+	3494	protein_coding	brain expressed, associated with Nedd4, 1 [Source:MGI Symbol;Acc:MGI:1929597] && sp|Q9EQG5|BEAN1_MOUSE Protein BEAN1 OS=Mus musculus OX=10090 GN=Bean1 PE=1 SV=2 && -	-
novel.151	6.13964	7.1523	16.412	0.882218	0	0	9.90131	0.294073	4.7819	0.00565138	0.301118	-	11	119140089	119141334	-	407	-	- && - && -	-
novel.943	24.5586	7.1523	31.0004	57.3441	59.6377	107.486	20.9038	74.8227	-1.83496	0.00570122	0.302927	-	CHR_MG74_PATCH	58094044	58135071	-	5675	-	- && Q6PL18.1 RecName: Full=ATPase family AAA domain-containing protein 2; AltName: Full=AAA nuclear coregulator cancer-associated protein; Short=ANCCA && PF00004:ATPase family associated with various cellular activities (AAA)|PF00439:Bromodomain	AAA
ENSMUSG00000030365	57.3034	36.7832	56.5302	14.9977	23.4291	14.1143	50.2056	17.5137	1.52265	0.0057704	0.304746	Clec2i	6	128887588	128898167	+	3110	protein_coding	C-type lectin domain family 2, member i [Source:MGI Symbol;Acc:MGI:2136650] && sp|Q9WVF9|CLC2I_MOUSE C-type lectin domain family 2 member I OS=Mus musculus OX=10090 GN=Clec2i PE=1 SV=1 && PF00059:Lectin C-type domain	-
ENSMUSG00000031162	0	0	0	50.2864	3.19488	0	0	17.8271	-6.62464	0.00577885	0.304746	Gata1	X	7959260	7978071	-	2438	protein_coding	GATA binding protein 1 [Source:MGI Symbol;Acc:MGI:95661] && sp|P17679|GATA1_MOUSE Erythroid transcription factor OS=Mus musculus OX=10090 GN=Gata1 PE=1 SV=1 && PF00320:GATA zinc finger	zf-GATA
ENSMUSG00000096506	70.6059	0	2.73533	0.882218	0	0	24.4471	0.294073	6.08211	0.00578338	0.304746	CR974586.4	JH584293.1	103128	104629	+	312	protein_coding	- && sp|O70460|CCL19_MOUSE C-C motif chemokine 19 OS=Mus musculus OX=10090 GN=Ccl19 PE=1 SV=1 && PF00048:Small cytokines (intecrine/chemokine), interleukin-8 like	-
ENSMUSG00000103912	0	0	0	10.5866	5.3248	6.51432	0	7.47524	-5.37061	0.00581754	1	Gm33819	3	15153065	15171442	-	1221	lincRNA	predicted gene, 33819 [Source:MGI Symbol;Acc:MGI:5592978] && - && -	-
ENSMUSG00000038550	157.584	127.72	107.59	75.8707	27.689	45.6002	130.965	49.72	1.39188	0.0058443	0.306829	Ciart	3	95878503	95882251	-	2261	protein_coding	circadian associated repressor of transcription [Source:MGI Symbol;Acc:MGI:2684975] && sp|Q3TQ03|CIART_MOUSE Circadian-associated transcriptional repressor OS=Mus musculus OX=10090 GN=Ciart PE=1 SV=1 && PF15673:Circadian-associated transcriptional repressor	-
ENSMUSG00000025223	3093.36	3742.7	3712.76	2238.19	2286.47	1817.49	3516.27	2114.05	0.733993	0.00586505	0.306829	Ldb1	19	46031570	46045214	-	4606	protein_coding	LIM domain binding 1 [Source:MGI Symbol;Acc:MGI:894762] && sp|Q86U70|LDB1_HUMAN LIM domain-binding protein 1 OS=Homo sapiens OX=9606 GN=LDB1 PE=1 SV=2 && PF01803:LIM-domain binding protein|PF17916:LIM interaction domain (LID)	-
ENSMUSG00000042254	392.937	115.459	28.2651	352.887	2379.12	460.345	178.887	1064.12	-2.57286	0.00588502	0.306829	Cilp	9	65265180	65280605	+	4252	protein_coding	cartilage intermediate layer protein, nucleotide pyrophosphohydrolase [Source:MGI Symbol;Acc:MGI:2444507] && sp|Q66K08|CILP1_MOUSE Cartilage intermediate layer protein 1 OS=Mus musculus OX=10090 GN=Cilp PE=1 SV=1 && PF13330:Mucin-2 protein WxxW repeating region|PF00090:Thrombospondin type 1 domain|PF13927:Immunoglobulin domain	-
ENSMUSG00000026034	4097.19	5868.97	4067.44	2962.49	2600.63	2167.1	4677.87	2576.74	0.860202	0.00590689	0.306829	Clk1	1	58410189	58424066	-	8132	protein_coding	CDC-like kinase 1 [Source:MGI Symbol;Acc:MGI:107403] && sp|P22518|CLK1_MOUSE Dual specificity protein kinase CLK1 OS=Mus musculus OX=10090 GN=Clk1 PE=1 SV=2 && PF00069:Protein kinase domain	-
ENSMUSG00000056753	14.3258	17.3699	19.1473	43.2287	39.4035	56.4574	16.9477	46.3632	-1.44902	0.00592775	0.306829	C330011M18Rik	8	84065236	84067287	-	1849	antisense	RIKEN cDNA C330011M18 gene [Source:MGI Symbol;Acc:MGI:3045248] && - && -	-
ENSMUSG00000087187	23.5353	6.13054	65.648	4.41109	6.38976	2.17144	31.7713	4.32409	2.87812	0.00593005	0.306829	Gm13431	2	36216777	36222934	+	823	lincRNA	predicted gene 13431 [Source:MGI Symbol;Acc:MGI:3650776] && - && -	-
ENSMUSG00000030114	5.11637	7.1523	0	14.1155	103.301	11.9429	4.08956	43.1198	-3.408	0.00593681	0.306829	Klrg1	6	122270596	122282882	-	1414	protein_coding	killer cell lectin-like receptor subfamily G, member 1 [Source:MGI Symbol;Acc:MGI:1355294] && sp|O88713|KLRG1_MOUSE Killer cell lectin-like receptor subfamily G member 1 OS=Mus musculus OX=10090 GN=Klrg1 PE=1 SV=2 && PF00059:Lectin C-type domain	-
ENSMUSG00000027227	1542.07	1364.05	491.448	403.173	560.169	203.029	1132.52	388.791	1.54226	0.00595873	0.306829	Sord	2	122234749	122265340	+	2352	protein_coding	sorbitol dehydrogenase [Source:MGI Symbol;Acc:MGI:98266] && sp|Q64442|DHSO_MOUSE Sorbitol dehydrogenase OS=Mus musculus OX=10090 GN=Sord PE=1 SV=3 && PF00107:Zinc-binding dehydrogenase|PF08240:Alcohol dehydrogenase GroES-like domain	-
ENSMUSG00000014704	64.4663	37.805	64.7362	22.0554	1.06496	4.34288	55.6692	9.15443	2.58414	0.00596769	0.306829	Hoxa2	6	52162417	52164831	-	1775	protein_coding	homeobox A2 [Source:MGI Symbol;Acc:MGI:96174] && sp|P31245|HXA2_MOUSE Homeobox protein Hox-A2 OS=Mus musculus OX=10090 GN=Hoxa2 PE=2 SV=1 && PF00046:Homeodomain	Homeobox
ENSMUSG00000029260	8.18619	56.1966	90.266	8.82218	4.25984	13.0286	51.5496	8.70355	2.56825	0.00599115	0.307094	Ugt2b34	5	86889767	86906937	-	4312	protein_coding	UDP glucuronosyltransferase 2 family, polypeptide B34 [Source:MGI Symbol;Acc:MGI:2140962] && sp|Q6K1J1|UDB31_CANLF UDP-glucuronosyltransferase 2B31 OS=Canis lupus familiaris OX=9615 GN=UGT2B31 PE=1 SV=1 && PF00201:UDP-glucoronosyl and UDP-glucosyl transferase	-
ENSMUSG00000044647	111.537	280.983	32.824	369.649	330.138	1185.61	141.781	628.464	-2.14864	0.00600504	0.307094	Csrnp3	2	65845767	66031546	+	12336	protein_coding	cysteine-serine-rich nuclear protein 3 [Source:MGI Symbol;Acc:MGI:1925021] && sp|P59055|CSRN3_MOUSE Cysteine/serine-rich nuclear protein 3 OS=Mus musculus OX=10090 GN=Csrnp3 PE=1 SV=2 && PF16019:Cysteine/serine-rich nuclear protein N-terminus	CSRNP
ENSMUSG00000022389	4598.59	4475.29	3185.75	2108.5	1218.31	2529.73	4086.55	1952.18	1.06575	0.00605372	0.308702	Tef	15	81802421	81826863	+	7867	protein_coding	thyrotroph embryonic factor [Source:MGI Symbol;Acc:MGI:98663] && sp|Q9JLC6|TEF_MOUSE Thyrotroph embryonic factor OS=Mus musculus OX=10090 GN=Tef PE=2 SV=1 && PF07716:Basic region leucine zipper	TF_bZIP
ENSMUSG00000021751	8.18619	21.4569	2.73533	172.032	22.3642	27.143	10.7928	73.8465	-2.78155	0.00606885	0.308702	Acox2	14	8225511	8259353	-	3703	protein_coding	acyl-Coenzyme A oxidase 2, branched chain [Source:MGI Symbol;Acc:MGI:1934852] && sp|Q9QXD1|ACOX2_MOUSE Peroxisomal acyl-coenzyme A oxidase 2 OS=Mus musculus OX=10090 GN=Acox2 PE=1 SV=2 && PF01756:Acyl-CoA oxidase|PF02770:Acyl-CoA dehydrogenase, middle domain|PF14749:Acyl-coenzyme A oxidase N-terminal	-
ENSMUSG00000006403	165.77	256.461	246.18	195.852	1283.28	750.232	222.804	743.12	-1.73743	0.00610674	0.309803	Adamts4	1	171250421	171260637	+	4810	protein_coding	a disintegrin-like and metallopeptidase (reprolysin type) with thrombospondin type 1 motif, 4 [Source:MGI Symbol;Acc:MGI:1339949] && sp|Q8BNJ2|ATS4_MOUSE A disintegrin and metalloproteinase with thrombospondin motifs 4 OS=Mus musculus OX=10090 GN=Adamts4 PE=2 SV=2 && PF00090:Thrombospondin type 1 domain|PF01562:Reprolysin family propeptide|PF05986:ADAM-TS Spacer 1|PF01421:Reprolysin (M12B) family…	-
ENSMUSG00000030048	82.8852	69.4795	26.4415	24.7021	7.45472	13.0286	59.6021	15.0618	1.97344	0.0061758	0.312368	Gkn3	6	87383256	87388935	-	856	protein_coding	gastrokine 3 [Source:MGI Symbol;Acc:MGI:1916138] && sp|Q9D0T7|GKN3_MOUSE Gastrokine-3 OS=Mus musculus OX=10090 GN=Gkn3 PE=1 SV=1 && PF04089:BRICHOS domain	-
ENSMUSG00000044167	1518.54	2033.3	673.804	4072.32	3060.69	3017.21	1408.55	3383.41	-1.26444	0.00619004	0.312368	Foxo1	3	52268336	52353221	+	8665	protein_coding	forkhead box O1 [Source:MGI Symbol;Acc:MGI:1890077] && sp|Q9R1E0|FOXO1_MOUSE Forkhead box protein O1 OS=Mus musculus OX=10090 GN=Foxo1 PE=1 SV=2 && PF16676:Transactivation domain of FOXO protein family|PF00250:Forkhead domain|PF16675:KIX-binding domain of forkhead box O, CR2	Fork_head
ENSMUSG00000070291	21.4888	9.19581	20.9709	3.52887	2.12992	0	17.2185	1.88626	3.15338	0.00622402	0.312864	Ddx43	9	78395777	78423587	+	2207	protein_coding	DEAD (Asp-Glu-Ala-Asp) box polypeptide 43 [Source:MGI Symbol;Acc:MGI:3642857] && sp|Q9NXZ2|DDX43_HUMAN Probable ATP-dependent RNA helicase DDX43 OS=Homo sapiens OX=9606 GN=DDX43 PE=1 SV=2 && PF00013:KH domain|PF00271:Helicase conserved C-terminal domain|PF00270:DEAD/DEAH box helicase	-
ENSMUSG00000114172	66.5128	64.3707	62.9126	15.8799	28.7539	31.4859	64.5987	25.3732	1.35555	0.00625007	0.312864	Gm36298	13	62639886	62643252	-	1732	processed_pseudogene	predicted gene, 36298 [Source:MGI Symbol;Acc:MGI:5595457] && sp|E9QAG8|ZN431_MOUSE Zinc finger protein 431 OS=Mus musculus OX=10090 GN=Znf431 PE=1 SV=1 && PF00096:Zinc finger, C2H2 type	-
ENSMUSG00000027965	17.3957	37.805	0	0	0	1.08572	18.4002	0.361906	5.67161	0.00625163	0.312864	Olfm3	3	114904078	115125722	+	4938	protein_coding	olfactomedin 3 [Source:MGI Symbol;Acc:MGI:2387329] && sp|P63056|NOE3_MOUSE Noelin-3 OS=Mus musculus OX=10090 GN=Olfm3 PE=1 SV=1 && PF02191:Olfactomedin-like domain|PF12308:Neurogenesis glycoprotein	-
ENSMUSG00000039774	213.864	476.139	295.416	574.324	656.015	1109.61	328.473	779.981	-1.24753	0.00626952	0.312864	Galnt12	4	47091909	47123070	+	2288	protein_coding	polypeptide N-acetylgalactosaminyltransferase 12 [Source:MGI Symbol;Acc:MGI:2444664] && sp|Q8BGT9|GLT12_MOUSE Polypeptide N-acetylgalactosaminyltransferase 12 OS=Mus musculus OX=10090 GN=Galnt12 PE=2 SV=1 && PF00652:Ricin-type beta-trefoil lectin domain|PF00535:Glycosyl transferase family 2	-
ENSMUSG00000021765	145.305	27.5874	70.2069	1667.39	256.655	21.7144	81.0331	648.587	-3.00109	0.00628188	0.312864	Fst	13	114452290	114458951	-	4589	protein_coding	follistatin [Source:MGI Symbol;Acc:MGI:95586] && sp|P47931|FST_MOUSE Follistatin OS=Mus musculus OX=10090 GN=Fst PE=2 SV=1 && PF07648:Kazal-type serine protease inhibitor domain|PF09289:Follistatin/Osteonectin-like EGF domain	-
ENSMUSG00000028558	0	0	0	21.1732	4.25984	2.17144	0	9.2015	-5.67364	0.00629635	1	Calr4	4	109234485	109254571	+	2522	protein_coding	calreticulin 4 [Source:MGI Symbol;Acc:MGI:2140435] && sp|P52193|CALR_BOVIN Calreticulin OS=Bos taurus OX=9913 GN=CALR PE=1 SV=2 && PF00262:Calreticulin family	-
ENSMUSG00000100303	16.3724	16.3481	181.444	8.82218	15.9744	5.4286	71.3881	10.0751	2.82726	0.00630522	0.313208	2600014E21Rik	2	75138843	75317820	+	7972	lincRNA	RIKEN cDNA 2600014E21 gene [Source:MGI Symbol;Acc:MGI:1919384] && - && -	-
ENSMUSG00000027500	562.801	98.0887	70.2069	45.8753	53.248	68.4003	243.699	55.8412	2.12605	0.00633946	0.3133	Stmn2	3	8509360	8561606	+	5602	protein_coding	stathmin-like 2 [Source:MGI Symbol;Acc:MGI:98241] && sp|Q93045|STMN2_HUMAN Stathmin-2 OS=Homo sapiens OX=9606 GN=STMN2 PE=1 SV=3 && PF00836:Stathmin family	-
novel.642	0	5.10878	0	10.5866	6.38976	77.0861	1.70293	31.3541	-4.21672	0.00633992	0.3133	-	6	135591535	135649454	+	848	-	- && - && -	-
ENSMUSG00000039115	1135.83	958.408	582.626	1601.22	1870.07	1762.12	892.289	1744.47	-0.967389	0.00647149	0.318976	Itga9	9	118606690	118901003	+	7691	protein_coding	integrin alpha 9 [Source:MGI Symbol;Acc:MGI:104756] && sp|B8JK39|ITA9_MOUSE Integrin alpha-9 OS=Mus musculus OX=10090 GN=Itga9 PE=1 SV=1 && PF08441:Integrin alpha|PF01839:FG-GAP repeat	-
ENSMUSG00000050953	3940.63	2929.38	1355.81	12341.3	6367.39	4310.31	2741.94	7673.01	-1.48468	0.00655679	0.321838	Gja1	10	56377330	56402513	+	10257	protein_coding	gap junction protein, alpha 1 [Source:MGI Symbol;Acc:MGI:95713] && - && -	-
ENSMUSG00000015134	781.781	147.133	2428.98	156.153	265.175	5.4286	1119.3	142.252	2.97598	0.00656675	0.321838	Aldh1a3	7	66390890	66427517	-	4617	protein_coding	aldehyde dehydrogenase family 1, subfamily A3 [Source:MGI Symbol;Acc:MGI:1861722] && sp|Q9JHW9|AL1A3_MOUSE Aldehyde dehydrogenase family 1 member A3 OS=Mus musculus OX=10090 GN=Aldh1a3 PE=1 SV=1 && PF00171:Aldehyde dehydrogenase family	-
ENSMUSG00000079654	32.7448	9.19581	11.8531	322.892	18.1043	34.743	17.9312	125.246	-2.80709	0.00658016	0.321838	Prrt4	6	29169232	29179584	-	3411	protein_coding	proline-rich transmembrane protein 4 [Source:MGI Symbol;Acc:MGI:2141677] && sp|B2RU40|PRRT4_MOUSE Proline-rich transmembrane protein 4 OS=Mus musculus OX=10090 GN=Prrt4 PE=1 SV=3 && -	-
ENSMUSG00000010136	0	4.08703	8.206	191.441	10.6496	2.17144	4.09767	68.0874	-4.04853	0.00660408	0.322181	Pifo	3	105996957	106014646	-	1127	protein_coding	primary cilia formation [Source:MGI Symbol;Acc:MGI:1923670] && sp|Q9D9W1|PIFO_MOUSE Protein pitchfork OS=Mus musculus OX=10090 GN=Pifo PE=1 SV=1 && -	-
ENSMUSG00000021464	814.526	815.362	871.659	1122.18	1550.58	3335.33	833.849	2002.7	-1.26392	0.00663228	0.322731	Ror2	13	53109312	53286124	-	4242	protein_coding	receptor tyrosine kinase-like orphan receptor 2 [Source:MGI Symbol;Acc:MGI:1347521] && sp|Q9Z138|ROR2_MOUSE Tyrosine-protein kinase transmembrane receptor ROR2 OS=Mus musculus OX=10090 GN=Ror2 PE=1 SV=2 && PF01392:Fz domain|PF00051:Kringle domain|PF07679:Immunoglobulin I-set domain|PF07714:Protein tyrosine and serine/threonine kinase	-
ENSMUSG00000028167	326.424	465.921	219.738	79.3996	206.602	67.3146	337.361	117.772	1.51896	0.00667929	0.323075	Bdh2	3	135281221	135304426	+	4250	protein_coding	3-hydroxybutyrate dehydrogenase, type 2 [Source:MGI Symbol;Acc:MGI:1917022] && - && -	-
ENSMUSG00000051906	1768.22	463.878	269.886	108.513	279.019	9.77147	833.994	132.435	2.65476	0.00669137	0.323075	Cd209f	8	4102787	4105835	-	1988	protein_coding	CD209f antigen [Source:MGI Symbol;Acc:MGI:1916392] && sp|Q91ZW9|C209C_MOUSE CD209 antigen-like protein C OS=Mus musculus OX=10090 GN=Cd209c PE=2 SV=1 && -	-
ENSMUSG00000027593	3754.39	3614.98	4493.24	6278.74	6144.82	15634.4	3954.2	9352.64	-1.24195	0.00669514	0.323075	Raly	2	154791096	154867261	+	3292	protein_coding	hnRNP-associated with lethal yellow [Source:MGI Symbol;Acc:MGI:97850] && sp|Q64012|RALY_MOUSE RNA-binding protein Raly OS=Mus musculus OX=10090 GN=Raly PE=1 SV=3 && PF00076:RNA recognition motif. (a.k.a. RRM, RBD, or RNP domain)	-
ENSMUSG00000052698	1418.26	1488.7	1305.67	579.617	826.409	938.061	1404.21	781.362	0.846103	0.00670708	0.323075	Tln2	9	67217087	67559703	-	18357	protein_coding	talin 2 [Source:MGI Symbol;Acc:MGI:1917799] && sp|Q9Y4G6|TLN2_HUMAN Talin-2 OS=Homo sapiens OX=9606 GN=TLN2 PE=1 SV=4 && PF01608:I/LWEQ domain|PF09141:Talin, middle domain|PF08913:Vinculin Binding Site|PF16511:N-terminal or F0 domain of Talin-head FERM|PF00373:FERM central domain	-
ENSMUSG00000032572	2393.44	8317.1	4895.33	4916.6	18215.1	35531.2	5201.96	19554.3	-1.91035	0.00677071	0.325318	Col6a4	9	105989454	106096783	-	8526	protein_coding	collagen, type VI, alpha 4 [Source:MGI Symbol;Acc:MGI:1915803] && sp|A2AX52|CO6A4_MOUSE Collagen alpha-4(VI) chain OS=Mus musculus OX=10090 GN=Col6a4 PE=1 SV=2 && PF01391:Collagen triple helix repeat (20 copies)|PF00092:von Willebrand factor type A domain	-
ENSMUSG00000008206	814.526	599.771	597.214	406.702	402.555	317.03	670.504	375.429	0.836236	0.00689149	0.33029	Cers4	8	4493026	4531680	+	12264	protein_coding	ceramide synthase 4 [Source:MGI Symbol;Acc:MGI:1914510] && sp|Q9D6J1|CERS4_MOUSE Ceramide synthase 4 OS=Mus musculus OX=10090 GN=Cers4 PE=1 SV=1 && PF03798:TLC domain|PF00046:Homeodomain|PF00003:7 transmembrane sweet-taste receptor of 3 GCPR	-
novel.632	649.779	98.0887	95.7366	69.6952	54.3129	77.0861	281.201	67.0314	2.06832	0.00694155	0.331855	-	6	95038396	95043756	+	5361	-	- && P21414.1 RecName: Full=Pol polyprotein; Contains: RecName: Full=Protease; Contains: RecName: Full=Reverse transcriptase/ribonuclease H; Short=RT; Contains: RecName: Full=Integrase; Short=IN && PF01140:Matrix protein (MA), p15	-
ENSMUSG00000076598	0	0	0	1.76444	52.183	0	0	17.9825	-6.63303	0.00702267	0.334239	Igkv3-7	6	70607437	70608036	+	359	IG_V_gene	immunoglobulin kappa variable 3-7 [Source:MGI Symbol;Acc:MGI:1330852] && sp|P01661|KV3A9_MOUSE Ig kappa chain V-III region MOPC 63 OS=Mus musculus OX=10090 PE=1 SV=1 && PF07686:Immunoglobulin V-set domain	-
ENSMUSG00000010086	13.3026	15.3264	7.29422	191.441	18.1043	18.4572	11.9744	76.0009	-2.67117	0.00702646	0.334239	Rnf112	11	61448442	61454131	-	3923	protein_coding	ring finger protein 112 [Source:MGI Symbol;Acc:MGI:106611] && sp|Q96DY5|RN112_MOUSE RING finger protein 112 OS=Mus musculus OX=10090 GN=Rnf112 PE=1 SV=1 && PF02263:Guanylate-binding protein, N-terminal domain	-
ENSMUSG00000068122	141.212	203.33	113.06	181.737	449.413	575.431	152.534	402.194	-1.39854	0.00704749	0.334405	Agtr2	X	21484544	21489164	+	3326	protein_coding	angiotensin II receptor, type 2 [Source:MGI Symbol;Acc:MGI:87966] && sp|P35374|AGTR2_MOUSE Type-2 angiotensin II receptor OS=Mus musculus OX=10090 GN=Agtr2 PE=1 SV=1 && PF00001:7 transmembrane receptor (rhodopsin family)	-
ENSMUSG00000019970	516.753	753.035	750.393	2499.32	955.269	1264.86	673.394	1573.15	-1.2243	0.00710124	0.33612	Sgk1	10	21882184	21999903	+	4903	protein_coding	serum/glucocorticoid regulated kinase 1 [Source:MGI Symbol;Acc:MGI:1340062] && sp|Q9WVC6|SGK1_MOUSE Serine/threonine-protein kinase Sgk1 OS=Mus musculus OX=10090 GN=Sgk1 PE=1 SV=1 && PF00069:Protein kinase domain|PF00433:Protein kinase C terminal domain	-
ENSMUSG00000078881	0	3.06527	0.911778	6.17552	53.248	4.34288	1.32568	21.2555	-4.00721	0.00712739	0.336522	Gm14434	2	176473278	176486783	-	2774	protein_coding	predicted gene 14434 [Source:MGI Symbol;Acc:MGI:3702417] && sp|Q8BZW4|ZN120_MOUSE Zinc finger protein 120 OS=Mus musculus OX=10090 GN=Zfp120 PE=2 SV=1 && PF01352:KRAB box|PF00096:Zinc finger, C2H2 type	zf-C2H2
ENSMUSG00000036381	92.0947	238.069	520.625	335.243	650.69	3185.5	283.596	1390.48	-2.29326	0.00715482	0.336983	P2ry14	3	59113855	59153618	-	11059	protein_coding	purinergic receptor P2Y, G-protein coupled, 14 [Source:MGI Symbol;Acc:MGI:2155705] && - && -	-
ENSMUSG00000022419	2363.76	3185.84	485.977	640.49	763.576	449.488	2011.86	617.851	1.70309	0.00717977	0.337325	Deptor	15	55112317	55259271	+	8874	protein_coding	DEP domain containing MTOR-interacting protein [Source:MGI Symbol;Acc:MGI:2146322] && sp|Q570Y9|DPTOR_MOUSE DEP domain-containing mTOR-interacting protein OS=Mus musculus OX=10090 GN=Deptor PE=1 SV=2 && PF00610:Domain found in Dishevelled, Egl-10, and Pleckstrin (DEP)	-
ENSMUSG00000022974	1382.44	1454.98	1525.4	1023.37	860.487	836.004	1454.28	906.621	0.681482	0.00731954	0.343047	Paxbp1	16	91014037	91044543	-	5508	protein_coding	PAX3 and PAX7 binding protein 1 [Source:MGI Symbol;Acc:MGI:1914617] && sp|P58501|PAXB1_MOUSE PAX3- and PAX7-binding protein 1 OS=Mus musculus OX=10090 GN=Paxbp1 PE=1 SV=3 && PF07842:GC-rich sequence DNA-binding factor-like protein	GCFC
ENSMUSG00000057933	0	5.10878	1.82356	87.3395	9.58464	3.25716	2.31078	33.3938	-3.8593	0.00737666	0.343989	Gsta2	9	78331018	78355788	-	1177	protein_coding	glutathione S-transferase, alpha 2 (Yc2) [Source:MGI Symbol;Acc:MGI:95863] && sp|P10648|GSTA2_MOUSE Glutathione S-transferase A2 OS=Mus musculus OX=10090 GN=Gsta2 PE=1 SV=3 && PF00043:Glutathione S-transferase, C-terminal domain|PF02798:Glutathione S-transferase, N-terminal domain	-
ENSMUSG00000029121	9.20947	40.8703	738.54	14.1155	51.1181	21.7144	262.873	28.9826	3.18289	0.00738251	0.343989	Crmp1	5	37241940	37292133	+	7046	protein_coding	collapsin response mediator protein 1 [Source:MGI Symbol;Acc:MGI:107793] && sp|P97427|DPYL1_MOUSE Dihydropyrimidinase-related protein 1 OS=Mus musculus OX=10090 GN=Crmp1 PE=1 SV=1 && PF01979:Amidohydrolase family	-
novel.441	0	0	0	49.4042	2.12992	0	0	17.178	-6.57116	0.00739373	0.343989	-	2	166357135	166358704	-	1570	-	- && - && -	-
ENSMUSG00000062822	917.877	1203.63	1160.69	648.43	720.978	546.117	1094.07	638.508	0.776901	0.00746465	0.346342	4833420G17Rik	13	119462768	119486120	+	4882	protein_coding	RIKEN cDNA 4833420G17 gene [Source:MGI Symbol;Acc:MGI:1914642] && sp|Q3UJC8|CE034_MOUSE Uncharacterized protein C5orf34 homolog OS=Mus musculus OX=10090 PE=2 SV=1 && PF15016:Domain of unknown function (DUF4520)|PF15025:Domain of unknown function (DUF4524)	-
ENSMUSG00000019785	44.0008	57.2184	44.6771	81.164	104.366	132.458	48.6321	105.996	-1.12289	0.00748112	0.346342	Clvs2	10	33512286	33624769	-	7259	protein_coding	clavesin 2 [Source:MGI Symbol;Acc:MGI:2443223] && sp|Q8BG92|CLVS2_MOUSE Clavesin-2 OS=Mus musculus OX=10090 GN=Clvs2 PE=1 SV=1 && PF00650:CRAL/TRIO domain|PF03765:CRAL/TRIO, N-terminal domain	-
ENSMUSG00000028671	291.633	553.792	252.562	486.984	1167.2	1118.29	365.996	924.157	-1.33629	0.00749878	0.346342	Gale	4	135963727	135968178	+	2370	protein_coding	galactose-4-epimerase, UDP [Source:MGI Symbol;Acc:MGI:1921496] && sp|Q8R059|GALE_MOUSE UDP-glucose 4-epimerase OS=Mus musculus OX=10090 GN=Gale PE=1 SV=1 && PF16363:GDP-mannose 4,6 dehydratase	-
ENSMUSG00000060989	137.119	106.263	177.797	244.374	256.655	326.801	140.393	275.944	-0.973412	0.00752664	0.34667	Gm11847	4	12232833	12233951	+	1119	processed_pseudogene	predicted gene 11847 [Source:MGI Symbol;Acc:MGI:3651787] && sp|P51991|ROA3_HUMAN Heterogeneous nuclear ribonucleoprotein A3 OS=Homo sapiens OX=9606 GN=HNRNPA3 PE=1 SV=2 && PF00076:RNA recognition motif. (a.k.a. RRM, RBD, or RNP domain)	-
ENSMUSG00000044676	269.121	276.896	211.532	164.975	116.081	117.258	252.517	132.771	0.925107	0.00754224	0.34667	Zfp612	8	110079746	110092741	+	6083	protein_coding	zinc finger protein 612 [Source:MGI Symbol;Acc:MGI:2443465] && sp|P17027|ZNF23_HUMAN Zinc finger protein 23 OS=Homo sapiens OX=9606 GN=ZNF23 PE=1 SV=3 && PF00096:Zinc finger, C2H2 type|PF01352:KRAB box	zf-C2H2
ENSMUSG00000056091	456.38	321.853	330.975	2264.65	414.269	780.632	369.736	1153.18	-1.64139	0.00757954	0.347547	St3gal5	6	72097592	72154571	+	2618	protein_coding	ST3 beta-galactoside alpha-2,3-sialyltransferase 5 [Source:MGI Symbol;Acc:MGI:1339963] && sp|O88829|SIAT9_MOUSE Lactosylceramide alpha-2,3-sialyltransferase OS=Mus musculus OX=10090 GN=St3gal5 PE=1 SV=2 && PF00777:Glycosyltransferase family 29 (sialyltransferase)	-
novel.7	15.3491	13.2828	8.206	0	2.12992	1.08572	12.2793	1.07188	3.56819	0.00764389	0.34903	-	1	72937092	72957828	+	888	-	- && Q924C1.1 RecName: Full=Exportin-5; Short=Exp5; AltName: Full=Ran-binding protein 21 && -	-
ENSMUSG00000115381	15.3491	16.3481	15.5002	3.52887	1.06496	3.25716	15.7325	2.617	2.57436	0.00766658	0.34903	Gm49266	15	26743232	26746137	-	2906	TEC	predicted gene, 49266 [Source:MGI Symbol;Acc:MGI:6118744] && - && -	-
ENSMUSG00000046844	55.2568	5.10878	1.82356	0.882218	2.12992	0	20.7297	1.00405	4.36678	0.00766677	0.34903	Vat1l	8	114205612	114374071	+	5462	protein_coding	vesicle amine transport protein 1 like [Source:MGI Symbol;Acc:MGI:2142534] && sp|Q9HCJ6|VAT1L_HUMAN Synaptic vesicle membrane protein VAT-1 homolog-like OS=Homo sapiens OX=9606 GN=VAT1L PE=1 SV=2 && -	-
ENSMUSG00000085945	93.1179	161.438	74.7658	24.7021	61.7677	23.8858	109.774	36.7852	1.57937	0.00770732	0.349797	2310014F06Rik	7	112612560	112680081	-	2810	bidirectional_promoter_lncRNA	RIKEN cDNA 2310014F06 gene [Source:MGI Symbol;Acc:MGI:1916875] && - && -	-
ENSMUSG00000026894	0	0	0	48.522	2.12992	0	0	16.884	-6.54628	0.00772029	0.349797	Morn5	2	36049458	36079718	+	714	protein_coding	MORN repeat containing 5 [Source:MGI Symbol;Acc:MGI:1922745] && sp|Q9DAI9|MORN5_MOUSE MORN repeat-containing protein 5 OS=Mus musculus OX=10090 GN=Morn5 PE=2 SV=1 && PF02493:MORN repeat	-
ENSMUSG00000031765	8684.53	2785.31	3122.84	2031.75	1787	406.059	4864.22	1408.27	1.78817	0.00790558	0.357343	Mt1	8	94179082	94180327	+	1246	protein_coding	metallothionein 1 [Source:MGI Symbol;Acc:MGI:97171] && - && PF00131:Metallothionein	-
ENSMUSG00000029372	4.0931	3.06527	2.73533	1.76444	111.821	6.51432	3.2979	40.0332	-3.6019	0.00792497	0.357373	Ppbp	5	90768518	90770063	+	1083	protein_coding	pro-platelet basic protein [Source:MGI Symbol;Acc:MGI:1888712] && sp|P43030|CXCL7_PIG Platelet basic protein OS=Sus scrofa OX=9823 GN=PPBP PE=1 SV=1 && PF00048:Small cytokines (intecrine/chemokine), interleukin-8 like	-
ENSMUSG00000000094	5.11637	5.10878	7.29422	22.0554	23.4291	21.7144	5.83979	22.3996	-1.93418	0.00795604	0.357928	Tbx4	11	85886422	85916097	+	3401	protein_coding	T-box 4 [Source:MGI Symbol;Acc:MGI:102556] && sp|P70325|TBX4_MOUSE T-box transcription factor TBX4 OS=Mus musculus OX=10090 GN=Tbx4 PE=1 SV=3 && PF00907:T-box	T-box
ENSMUSG00000039391	11.256	3.06527	6.38244	61.7552	43.6633	8.68575	6.90124	38.0348	-2.46625	0.00800652	0.359352	Ccdc81	7	89866148	89903629	-	2790	protein_coding	coiled-coil domain containing 81 [Source:MGI Symbol;Acc:MGI:1918134] && sp|Q9D5W4|CCD81_MOUSE Coiled-coil domain-containing protein 81 OS=Mus musculus OX=10090 GN=Ccdc81 PE=2 SV=1 && PF14908:CCDC81 eukaryotic HU domain 1|PF18289:CCDC81 eukaryotic HU domain 2	-
ENSMUSG00000028838	267.075	22.4787	51.0595	34.4065	14.9094	15.2001	113.538	21.5053	2.39568	0.008049	0.359513	Extl1	4	134356372	134383850	-	4333	protein_coding	exostosin-like glycosyltransferase 1 [Source:MGI Symbol;Acc:MGI:1888742] && sp|Q9JKV7|EXTL1_MOUSE Exostosin-like 1 OS=Mus musculus OX=10090 GN=Extl1 PE=2 SV=2 && PF03016:Exostosin family|PF09258:Glycosyl transferase family 64 domain	-
ENSMUSG00000052415	104.374	63.3489	210.621	30.8776	47.9232	52.1145	126.114	43.6384	1.53482	0.00805636	0.359513	Tchh	3	93442330	93449077	+	5823	protein_coding	trichohyalin [Source:MGI Symbol;Acc:MGI:2177944] && sp|Q07283|TRHY_HUMAN Trichohyalin OS=Homo sapiens OX=9606 GN=TCHH PE=1 SV=2 && PF01023:S-100/ICaBP type calcium binding domain	-
ENSMUSG00000046585	0	0	0	53.8153	0	1.08572	0	18.3003	-6.66218	0.00806666	0.359513	Cfap58	19	47937675	48035387	+	3500	protein_coding	cilia and flagella associated protein 58 [Source:MGI Symbol;Acc:MGI:2685815] && sp|B2RW38|CFA58_MOUSE Cilia- and flagella-associated protein 58 OS=Mus musculus OX=10090 GN=Cfap58 PE=2 SV=1 && -	-
ENSMUSG00000024013	247.632	149.176	353.77	114.688	118.211	107.486	250.193	113.462	1.14141	0.0081235	0.361202	Fgd2	17	29360914	29379661	+	4507	protein_coding	FYVE, RhoGEF and PH domain containing 2 [Source:MGI Symbol;Acc:MGI:1347084] && sp|Q8BY35|FGD2_MOUSE FYVE, RhoGEF and PH domain-containing protein 2 OS=Mus musculus OX=10090 GN=Fgd2 PE=1 SV=1 && PF00621:RhoGEF domain	-
ENSMUSG00000087484	64.4663	63.3489	69.2951	21.1732	37.2736	13.0286	65.7034	23.8251	1.46468	0.0081494	0.36136	2900089D17Rik	5	144241690	144256186	-	2583	antisense	RIKEN cDNA 2900089D17 gene [Source:MGI Symbol;Acc:MGI:1914527] && - && -	-
ENSMUSG00000087651	11.256	12.2611	8.206	45.8753	39.4035	20.6287	10.5744	35.3025	-1.74556	0.00816493	0.36136	1500009L16Rik	10	83722865	83762762	+	3465	protein_coding	RIKEN cDNA 1500009L16 gene [Source:MGI Symbol;Acc:MGI:1917034] && - && -	-
ENSMUSG00000046079	357.123	561.966	424.888	929.857	682.639	844.69	447.992	819.062	-0.870754	0.00820027	0.362084	Lrrc8d	5	105699969	105832436	+	12573	protein_coding	leucine rich repeat containing 8D [Source:MGI Symbol;Acc:MGI:1922368] && - && -	-
ENSMUSG00000029072	37.8611	42.9138	21.8827	11.4688	10.6496	9.77147	34.2192	10.63	1.68223	0.00827724	0.36452	Tas1r3	4	155859268	155863362	-	3523	protein_coding	taste receptor, type 1, member 3 [Source:MGI Symbol;Acc:MGI:1933547] && sp|Q925D8|TS1R3_MOUSE Taste receptor type 1 member 3 OS=Mus musculus OX=10090 GN=Tas1r3 PE=1 SV=2 && PF00003:7 transmembrane sweet-taste receptor of 3 GCPR|PF01094:Receptor family ligand binding region|PF07562:Nine Cysteines Domain of family 3 GPCR	-
ENSMUSG00000029673	34.7913	59.2619	25.5298	88.2218	105.431	95.5433	39.861	96.3987	-1.27629	0.00829367	0.36452	Auts2	5	131437333	132543344	-	22890	protein_coding	autism susceptibility candidate 2 [Source:MGI Symbol;Acc:MGI:1919847] && sp|A0A087WPF7|AUTS2_MOUSE Autism susceptibility gene 2 protein homolog OS=Mus musculus OX=10090 GN=Auts2 PE=1 SV=2 && PF15336:Autism susceptibility gene 2 protein	-
ENSMUSG00000035864	9.20947	9.19581	31.0004	131.45	22.3642	70.5717	16.4686	74.7954	-2.17962	0.00839822	0.368267	Syt1	10	108497650	109010982	-	8338	protein_coding	synaptotagmin I [Source:MGI Symbol;Acc:MGI:99667] && sp|P46096|SYT1_MOUSE Synaptotagmin-1 OS=Mus musculus OX=10090 GN=Syt1 PE=1 SV=1 && PF00168:C2 domain	-
ENSMUSG00000026360	7012.5	6665.94	1806.23	2481.68	1810.43	1388.63	5161.56	1893.58	1.44658	0.00848856	0.371375	Rgs2	1	143999338	144004161	-	3627	protein_coding	regulator of G-protein signaling 2 [Source:MGI Symbol;Acc:MGI:1098271] && sp|O08849|RGS2_MOUSE Regulator of G-protein signaling 2 OS=Mus musculus OX=10090 GN=Rgs2 PE=2 SV=2 && PF00615:Regulator of G protein signaling domain	-
ENSMUSG00000030170	157.584	178.807	232.503	208.203	447.283	983.662	189.632	546.383	-1.52598	0.00852555	0.37203	Wnt5b	6	119432531	119544347	-	2654	protein_coding	wingless-type MMTV integration site family, member 5B [Source:MGI Symbol;Acc:MGI:98959] && sp|P22726|WNT5B_MOUSE Protein Wnt-5b OS=Mus musculus OX=10090 GN=Wnt5b PE=1 SV=2 && PF00110:wnt family	-
ENSMUSG00000096326	0	0	0	4.41109	18.1043	2.17144	0	8.22895	-5.50453	0.00853074	1	Ighv1-78	12	115868773	115869227	-	376	IG_V_gene	immunoglobulin heavy variable 1-78 [Source:MGI Symbol;Acc:MGI:4439736] && sp|P06327|HVM52_MOUSE Ig heavy chain V region VH558 A1/A4 OS=Mus musculus OX=10090 GN=Gm5629 PE=2 SV=1 && PF07686:Immunoglobulin V-set domain	-
ENSMUSG00000043366	125.863	124.654	50.1478	31.7598	25.559	49.9431	100.222	35.754	1.48743	0.00854256	0.37203	Olfr78	7	102738511	102759471	-	6033	protein_coding	olfactory receptor 78 [Source:MGI Symbol;Acc:MGI:2157548] && sp|Q8VBV9|O51E2_MOUSE Olfactory receptor 51E2 OS=Mus musculus OX=10090 GN=Or51e2 PE=2 SV=1 && PF13853:Olfactory receptor	-
ENSMUSG00000022309	76.7456	79.697	72.9422	221.437	133.12	124.858	76.4616	159.805	-1.06573	0.00862686	0.374758	Angpt1	15	42424723	42676977	-	5205	protein_coding	angiopoietin 1 [Source:MGI Symbol;Acc:MGI:108448] && sp|O08538|ANGP1_MOUSE Angiopoietin-1 OS=Mus musculus OX=10090 GN=Angpt1 PE=1 SV=2 && PF00147:Fibrinogen beta and gamma chains, C-terminal globular domain	-
ENSMUSG00000100183	34.7913	55.1749	11.8531	10.5866	5.3248	1.08572	33.9398	5.66571	2.56152	0.00865616	0.374758	Gm28512	1	153750682	153751547	+	762	sense_intronic	predicted gene 28512 [Source:MGI Symbol;Acc:MGI:5579218] && - && -	-
ENSMUSG00000054203	2891.77	455.704	389.329	100.573	512.246	186.744	1245.6	266.521	2.22483	0.00867216	0.374758	Ifi205	1	174011998	174031810	-	4177	protein_coding	interferon activated gene 205 [Source:MGI Symbol;Acc:MGI:101847] && sp|Q8CGE8|IFI5A_MOUSE Interferon-activable protein 205-A OS=Mus musculus OX=10090 GN=Ifi205a PE=2 SV=1 && PF02758:PAAD/DAPIN/Pyrin domain	-
ENSMUSG00000034528	17.3957	14.3046	11.8531	3.52887	0	1.08572	14.5178	1.5382	3.18257	0.00870773	0.374758	Hsd17b13	5	103955440	103977410	-	2157	protein_coding	hydroxysteroid (17-beta) dehydrogenase 13 [Source:MGI Symbol;Acc:MGI:2140804] && sp|Q8VCR2|DHB13_MOUSE 17-beta-hydroxysteroid dehydrogenase 13 OS=Mus musculus OX=10090 GN=Hsd17b13 PE=1 SV=2 && PF00106:short chain dehydrogenase	-
ENSMUSG00000090386	339.727	217.634	354.681	198.499	68.1574	93.3719	304.014	120.009	1.33853	0.00873217	0.374758	Mir99ahg	16	77236317	77773427	+	14303	processed_transcript	Mir99a and Mirlet7c-1 host gene (non-protein coding) [Source:MGI Symbol;Acc:MGI:1919929] && - && -	-
ENSMUSG00000033715	1390.63	2940.62	190.562	5048.05	6089.44	6800.95	1507.27	5979.48	-1.98815	0.00873423	0.374758	Akr1c14	13	4049011	4090688	+	3239	protein_coding	aldo-keto reductase family 1, member C14 [Source:MGI Symbol;Acc:MGI:2145458] && sp|P23457|DIDH_RAT 3-alpha-hydroxysteroid dehydrogenase OS=Rattus norvegicus OX=10116 GN=Akr1c9 PE=1 SV=1 && PF00248:Aldo/keto reductase family	-
ENSMUSG00000022667	73.6757	30.6527	34.6475	11.4688	20.2342	7.60003	46.3253	13.101	1.82262	0.00874272	0.374758	Cd200r1	16	44765736	44794978	+	3348	protein_coding	CD200 receptor 1 [Source:MGI Symbol;Acc:MGI:1889024] && sp|Q9ES57|MO2R1_MOUSE Cell surface glycoprotein CD200 receptor 1 OS=Mus musculus OX=10090 GN=Cd200r1 PE=1 SV=1 && -	-
ENSMUSG00000031891	241.493	540.509	2393.42	1277.45	4734.81	9367.59	1058.47	5126.62	-2.27588	0.00877512	0.375304	Hsd11b2	8	105518755	105523988	+	1840	protein_coding	hydroxysteroid 11-beta dehydrogenase 2 [Source:MGI Symbol;Acc:MGI:104720] && sp|P51661|DHI2_MOUSE Corticosteroid 11-beta-dehydrogenase isozyme 2 OS=Mus musculus OX=10090 GN=Hsd11b2 PE=1 SV=2 && PF00106:short chain dehydrogenase	-
ENSMUSG00000085440	26.6051	23.5004	18.2356	5.29331	7.45472	1.08572	22.7804	4.61125	2.29663	0.0088451	0.377225	Sorbs2os	8	45723325	45819297	-	2474	antisense	sorbin and SH3 domain containing 2, opposite strand [Source:MGI Symbol;Acc:MGI:2443013] && sp|O35413|SRBS2_RAT Sorbin and SH3 domain-containing protein 2 OS=Rattus norvegicus OX=10116 GN=Sorbs2 PE=1 SV=2 && -	-
ENSMUSG00000086040	573.034	71.523	170.502	72.3418	91.5865	55.3717	271.686	73.1	1.89374	0.00885959	0.377225	Wipf3	6	54429603	54503768	+	7114	protein_coding	WAS/WASL interacting protein family, member 3 [Source:MGI Symbol;Acc:MGI:3044681] && sp|P0C7L0|WIPF3_MOUSE WAS/WASL-interacting protein family member 3 OS=Mus musculus OX=10090 GN=Wipf3 PE=1 SV=1 && PF02205:WH2 motif	-
ENSMUSG00000039109	1677.15	369.876	248.003	172.915	293.929	167.201	765.009	211.348	1.8559	0.00896419	0.380615	F13a1	13	36867178	37050244	-	6739	protein_coding	coagulation factor XIII, A1 subunit [Source:MGI Symbol;Acc:MGI:1921395] && sp|Q8BH61|F13A_MOUSE Coagulation factor XIII A chain OS=Mus musculus OX=10090 GN=F13a1 PE=1 SV=3 && PF00927:Transglutaminase family, C-terminal ig like domain|PF00868:Transglutaminase family|PF01841:Transglutaminase-like superfamily	-
ENSMUSG00000055301	11.256	9.19581	7.29422	52.0508	11.7146	52.1145	9.24868	38.6266	-2.06651	0.00897913	0.380615	Adh7	3	138217760	138233382	+	3787	protein_coding	alcohol dehydrogenase 7 (class IV), mu or sigma polypeptide [Source:MGI Symbol;Acc:MGI:87926] && sp|Q64437|ADH7_MOUSE All-trans-retinol dehydrogenase [NAD(+)] ADH7 OS=Mus musculus OX=10090 GN=Adh7 PE=2 SV=2 && PF00107:Zinc-binding dehydrogenase|PF08240:Alcohol dehydrogenase GroES-like domain	-
ENSMUSG00000046623	251.725	28.6092	116.708	20.291	51.1181	23.8858	132.347	31.765	2.06071	0.00908592	0.381475	Gjb4	4	127351086	127354081	-	1446	protein_coding	gap junction protein, beta 4 [Source:MGI Symbol;Acc:MGI:95722] && sp|Q02738|CXB4_MOUSE Gap junction beta-4 protein OS=Mus musculus OX=10090 GN=Gjb4 PE=1 SV=1 && PF00029:Connexin	-
ENSMUSG00000104528	27.6284	7.1523	17.3238	0.882218	4.25984	2.17144	17.3682	2.43783	2.8555	0.00908812	0.381475	Gm43314	3	157894961	157897191	-	2231	TEC	predicted gene 43314 [Source:MGI Symbol;Acc:MGI:5663451] && - && -	-
ENSMUSG00000086006	31.7215	2.04351	7.29422	0.882218	1.06496	0	13.6864	0.649059	4.37379	0.00909133	0.381475	Gm13293	2	11339488	11344111	+	1615	lincRNA	predicted gene 13293 [Source:MGI Symbol;Acc:MGI:3649469] && - && -	-
ENSMUSG00000031933	2.04655	0	0	58.2264	2.12992	2.17144	0.682183	20.8426	-4.96243	0.00909454	0.381475	Izumo1r	9	14885814	14903949	-	2320	protein_coding	IZUMO1 receptor, JUNO [Source:MGI Symbol;Acc:MGI:1929185] && sp|Q9EQF4|JUNO_MOUSE Sperm-egg fusion protein Juno OS=Mus musculus OX=10090 GN=Izumo1r PE=1 SV=1 && PF03024:Folate receptor family	-
ENSMUSG00000042408	549.498	723.404	601.773	396.116	387.645	284.458	624.892	356.073	0.810913	0.0090994	0.381475	Zmym6	4	127077383	127124372	+	7692	protein_coding	zinc finger, MYM-type 6 [Source:MGI Symbol;Acc:MGI:106505] && sp|O95789|ZMYM6_HUMAN Zinc finger MYM-type protein 6 OS=Homo sapiens OX=9606 GN=ZMYM6 PE=1 SV=2 && PF06467:MYM-type Zinc finger with FCS sequence motif	-
novel.158	27.6284	64.3707	31.0004	12.351	15.9744	7.60003	40.9998	11.9752	1.77309	0.00914094	0.382376	-	12	24357170	24364819	+	2353	-	- && P31789.1 RecName: Full=Envelope glycoprotein; AltName: Full=Env polyprotein; Contains: RecName: Full=Surface protein; Short=SU; Contains: RecName: Full=Transmembrane protein; Short=TM; Flags: Precursor [Mouse Intracisternal A-particle] && -	-
ENSMUSG00000026407	0	0	0	22.0554	1.06496	4.34288	0	9.15443	-5.66584	0.00917461	1	Cacna1s	1	136052750	136119822	+	6550	protein_coding	calcium channel, voltage-dependent, L type, alpha 1S subunit [Source:MGI Symbol;Acc:MGI:88294] && sp|Q02789|CAC1S_MOUSE Voltage-dependent L-type calcium channel subunit alpha-1S OS=Mus musculus OX=10090 GN=Cacna1s PE=1 SV=2 && PF00520:Ion transport protein|PF16905:Voltage-dependent L-type calcium channel, IQ-associated|PF08763:Voltage gated calcium channel IQ domain	-
ENSMUSG00000070867	274.237	111.371	278.092	457.871	210.862	2054.18	221.234	907.638	-2.03627	0.00918828	0.383515	Trabd2b	4	114406724	114615098	+	6617	protein_coding	TraB domain containing 2B [Source:MGI Symbol;Acc:MGI:3650152] && sp|B1ATG9|TIKI2_MOUSE Metalloprotease TIKI2 OS=Mus musculus OX=10090 GN=Trabd2b PE=2 SV=1 && PF01963:TraB family	-
ENSMUSG00000000632	0	0	0	27.3487	2.12992	1.08572	0	10.1881	-5.82027	0.00921049	0.383603	Sez6	11	77930800	77979048	+	5779	protein_coding	seizure related gene 6 [Source:MGI Symbol;Acc:MGI:104745] && sp|Q7TSK2|SEZ6_MOUSE Seizure protein 6 OS=Mus musculus OX=10090 GN=Sez6 PE=1 SV=1 && PF00084:Sushi repeat (SCR repeat)|PF00431:CUB domain	-
ENSMUSG00000079418	6.13964	2.04351	0.911778	16.7621	4.25984	59.7146	3.03165	26.9122	-3.15877	0.00925236	0.384121	Atg4a	X	140956907	141164270	+	2661	protein_coding	autophagy related 4A, cysteine peptidase [Source:MGI Symbol;Acc:MGI:2147903] && sp|Q8C9S8|ATG4A_MOUSE Cysteine protease ATG4A OS=Mus musculus OX=10090 GN=Atg4a PE=2 SV=2 && PF03416:Peptidase family C54	-
ENSMUSG00000072115	305.959	364.767	311.828	69.6952	209.797	140.058	327.518	139.85	1.22959	0.00926321	0.384121	Ang	14	51091150	51102009	+	1202	protein_coding	angiogenin, ribonuclease, RNase A family, 5 [Source:MGI Symbol;Acc:MGI:88022] && sp|P21570|ANGI_MOUSE Angiogenin OS=Mus musculus OX=10090 GN=Ang PE=1 SV=1 && PF00074:Pancreatic ribonuclease	-
ENSMUSG00000027533	494.241	159.394	294.504	946.62	1005.32	478.802	316.047	810.248	-1.35841	0.00932871	0.385998	Fabp5	3	10012548	10016607	+	3567	protein_coding	fatty acid binding protein 5, epidermal [Source:MGI Symbol;Acc:MGI:101790] && sp|Q05816|FABP5_MOUSE Fatty acid-binding protein 5 OS=Mus musculus OX=10090 GN=Fabp5 PE=1 SV=3 && -	-
ENSMUSG00000021768	0	1.02176	0	5.29331	6.38976	14.1143	0.340586	8.59914	-4.60451	0.0093582	1	Dusp13	14	21733394	21751181	-	2744	protein_coding	dual specificity phosphatase 13 [Source:MGI Symbol;Acc:MGI:1351599] && sp|Q9QYJ7|DS13B_MOUSE Dual specificity protein phosphatase 13 isoform B OS=Mus musculus OX=10090 GN=Dusp13 PE=1 SV=1 && PF00782:Dual specificity phosphatase, catalytic domain	-
ENSMUSG00000039852	6272.67	6059.02	4109.38	2433.16	3690.09	2869.56	5480.36	2997.6	0.870498	0.00936303	0.38658	Rere	4	150281646	150621966	+	8528	protein_coding	arginine glutamic acid dipeptide (RE) repeats [Source:MGI Symbol;Acc:MGI:2683486] && sp|Q80TZ9|RERE_MOUSE Arginine-glutamic acid dipeptide repeats protein OS=Mus musculus OX=10090 GN=Rere PE=1 SV=3 && PF01448:ELM2 domain|PF03154:Atrophin-1 family|PF00320:GATA zinc finger|PF01426:BAH domain	zf-GATA
novel.153	405.217	76.6318	93.0013	39.6998	76.6771	41.2573	191.617	52.5447	1.86717	0.00955126	0.3935	-	12	17870711	17875547	+	4837	-	- && Q9TTC1.1 RecName: Full=Pro-Pol polyprotein; AltName: Full=Pr125Pol; Contains: RecName: Full=Protease/Reverse transcriptase/ribonuclease H; AltName: Full=p87Pro-RT-RNaseH; Contains: RecName: Full=Integrase; Short=IN; AltName: Full=p42In && PF01140:Matrix protein (MA), p15	-
ENSMUSG00000074785	139.165	130.785	157.738	1313.62	171.459	191.087	142.563	558.722	-1.97098	0.00964402	0.396465	Plxnc1	10	94790866	94944835	-	8349	protein_coding	plexin C1 [Source:MGI Symbol;Acc:MGI:1890127] && sp|Q9QZC2|PLXC1_MOUSE Plexin-C1 OS=Mus musculus OX=10090 GN=Plxnc1 PE=1 SV=1 && PF01437:Plexin repeat|PF08337:Plexin cytoplasmic RasGAP domain|PF01403:Sema domain|PF01833:IPT/TIG domain	-
novel.474	40.931	1.02176	1.82356	0	0	1.08572	14.5921	0.361906	5.33688	0.00971685	0.397236	-	3	18289967	18290611	-	645	-	- && - && -	-
ENSMUSG00000030616	157.584	189.025	83.8835	384.647	663.47	169.372	143.498	405.83	-1.50049	0.00974218	0.397236	Sytl2	7	90302252	90410719	+	13948	protein_coding	synaptotagmin-like 2 [Source:MGI Symbol;Acc:MGI:1933366] && sp|Q99N50|SYTL2_MOUSE Synaptotagmin-like protein 2 OS=Mus musculus OX=10090 GN=Sytl2 PE=1 SV=2 && PF00168:C2 domain	-
ENSMUSG00000036466	23.5353	38.8268	43.7653	54.6975	93.7165	130.286	35.3758	92.9001	-1.38907	0.00975738	0.397236	Megf11	9	64385626	64709205	+	11181	protein_coding	multiple EGF-like-domains 11 [Source:MGI Symbol;Acc:MGI:1920951] && sp|Q80T91|MEG11_MOUSE Multiple epidermal growth factor-like domains protein 11 OS=Mus musculus OX=10090 GN=Megf11 PE=1 SV=3 && -	-
ENSMUSG00000071202	8.18619	5.10878	1.82356	134.097	13.8445	2.17144	5.03951	50.0377	-3.31987	0.00976412	0.397236	Ccdc78	17	25786580	25790513	+	2118	protein_coding	coiled-coil domain containing 78 [Source:MGI Symbol;Acc:MGI:2685784] && sp|D3Z5T1|CCD78_MOUSE Coiled-coil domain-containing protein 78 OS=Mus musculus OX=10090 GN=Ccdc78 PE=3 SV=2 && PF14739:Domain of unknown function (DUF4472)	-
ENSMUSG00000017692	600.662	203.33	204.238	129.686	156.549	82.5147	336.077	122.917	1.45054	0.00976691	0.397236	Rhbdl3	11	80300912	80355955	+	4734	protein_coding	rhomboid like 3 [Source:MGI Symbol;Acc:MGI:2179276] && sp|P58873|RHBL3_MOUSE Rhomboid-related protein 3 OS=Mus musculus OX=10090 GN=Rhbdl3 PE=2 SV=1 && PF01694:Rhomboid family	-
novel.41	50.1404	124.654	97.5602	30.8776	45.7933	16.2858	90.785	30.9856	1.55053	0.00980722	0.397439	-	1	151240187	151241332	-	1146	-	- && - && -	-
ENSMUSG00000049420	79.8154	214.569	138.59	152.624	440.893	768.689	144.325	454.069	-1.65314	0.00981357	0.397439	Tmem200a	10	25912331	26079052	-	6677	protein_coding	transmembrane protein 200A [Source:MGI Symbol;Acc:MGI:1924470] && sp|Q8C817|T200A_MOUSE Transmembrane protein 200A OS=Mus musculus OX=10090 GN=Tmem200a PE=1 SV=1 && PF10177:Uncharacterised conserved protein (DUF2371)	-
ENSMUSG00000025089	78.7921	180.851	11.8531	185.266	122.47	1341.95	90.4987	549.895	-2.60369	0.00987028	0.398889	Gfra1	19	58235604	58455909	-	5476	protein_coding	glial cell line derived neurotrophic factor family receptor alpha 1 [Source:MGI Symbol;Acc:MGI:1100842] && sp|P97785|GFRA1_MOUSE GDNF family receptor alpha-1 OS=Mus musculus OX=10090 GN=Gfra1 PE=1 SV=2 && PF02351:GDNF/GAS1 domain	-
ENSMUSG00000110652	11.256	14.3046	8.206	1.76444	1.06496	1.08572	11.2555	1.30504	3.08812	0.00990644	0.399504	Gm33023	8	104630832	104636492	+	1681	antisense	predicted gene, 33023 [Source:MGI Symbol;Acc:MGI:5592182] && - && -	-
ENSMUSG00000015396	66.5128	57.2184	547.067	66.1663	48.9881	24.9715	223.599	46.7087	2.25821	0.00993122	0.399658	Cd83	13	43784775	43803132	+	2572	protein_coding	CD83 antigen [Source:MGI Symbol;Acc:MGI:1328316] && sp|O88324|CD83_MOUSE CD83 antigen OS=Mus musculus OX=10090 GN=Cd83 PE=2 SV=1 && PF07686:Immunoglobulin V-set domain	-
ENSMUSG00000104894	10.2327	8.17405	2.73533	0	0	0	7.04738	0	5.24794	0.01003	1	Gm43507	5	44641484	44662153	+	2086	antisense	predicted gene 43507 [Source:MGI Symbol;Acc:MGI:5663644] && - && -	-
ENSMUSG00000058488	0	0	3.64711	61.7552	2.12992	9.77147	1.2157	24.5522	-4.30368	0.0100845	0.40433	Kl	5	150952607	150993817	+	9328	protein_coding	klotho [Source:MGI Symbol;Acc:MGI:1101771] && sp|O35082|KLOT_MOUSE Klotho OS=Mus musculus OX=10090 GN=Kl PE=1 SV=2 && PF00232:Glycosyl hydrolase family 1	-
ENSMUSG00000072676	0	0	3.64711	22.9377	11.7146	11.9429	1.2157	15.5317	-3.63077	0.0100897	0.40433	Tmem254a	14	25923300	25927672	-	2569	protein_coding	transmembrane protein 254a [Source:MGI Symbol;Acc:MGI:1196450] && sp|P0DN89|T254A_MOUSE Transmembrane protein 254 OS=Mus musculus OX=10090 GN=Tmem254a PE=1 SV=1 && PF14934:Domain of unknown function (DUF4499)	-
ENSMUSG00000026931	0	1.02176	0	2.64665	1.06496	35.8287	0.340586	13.1801	-5.22085	0.0101354	0.405237	1700019N19Rik	19	58785803	58794461	-	1257	protein_coding	RIKEN cDNA 1700019N19 gene [Source:MGI Symbol;Acc:MGI:1914757] && sp|Q9CQT6|CJ082_MOUSE Uncharacterized protein C10orf82 homolog OS=Mus musculus OX=10090 PE=1 SV=2 && -	-
ENSMUSG00000018449	429.775	301.418	378.388	218.79	228.966	184.572	369.86	210.776	0.811012	0.0101548	0.405237	Rpain	11	70970213	70977833	+	2842	protein_coding	RPA interacting protein [Source:MGI Symbol;Acc:MGI:1916973] && sp|Q9CWY9|RIP_MOUSE RPA-interacting protein OS=Mus musculus OX=10090 GN=Rpain PE=1 SV=1 && PF14768:Replication protein A interacting C-terminal|PF14767:Replication protein A interacting middle|PF14766:Replication protein A interacting N-terminal	-
ENSMUSG00000033610	88.0016	132.828	233.415	1190.11	183.173	284.458	151.415	552.581	-1.86769	0.0103881	0.413075	Pank1	19	34806940	34879455	-	8267	protein_coding	pantothenate kinase 1 [Source:MGI Symbol;Acc:MGI:1922985] && sp|Q8K4K6|PANK1_MOUSE Pantothenate kinase 1 OS=Mus musculus OX=10090 GN=Pank1 PE=1 SV=1 && PF03630:Fumble	-
ENSMUSG00000038296	389.867	373.963	230.68	485.22	682.639	768.689	331.503	645.516	-0.961544	0.0103945	0.413075	Galnt18	7	111471661	111779977	-	2575	protein_coding	polypeptide N-acetylgalactosaminyltransferase 18 [Source:MGI Symbol;Acc:MGI:2446239] && sp|Q8K1B9|GLT18_MOUSE Polypeptide N-acetylgalactosaminyltransferase 18 OS=Mus musculus OX=10090 GN=Galnt18 PE=2 SV=1 && PF00535:Glycosyl transferase family 2|PF00652:Ricin-type beta-trefoil lectin domain	-
ENSMUSG00000048482	2.04655	4.08703	0.911778	6.17552	25.559	18.4572	2.34845	16.7306	-2.8411	0.0104933	0.416133	Bdnf	2	109674700	109727007	+	6217	protein_coding	brain derived neurotrophic factor [Source:MGI Symbol;Acc:MGI:88145] && sp|P21237|BDNF_MOUSE Brain-derived neurotrophic factor OS=Mus musculus OX=10090 GN=Bdnf PE=1 SV=1 && PF00243:Nerve growth factor family	-
ENSMUSG00000036825	296.75	454.682	702.98	1048.96	732.692	1535.21	484.804	1105.62	-1.18902	0.0106026	0.419088	Ssx2ip	3	146404642	146440144	+	4200	protein_coding	synovial sarcoma, X 2 interacting protein [Source:MGI Symbol;Acc:MGI:2139150] && sp|Q8VC66|ADIP_MOUSE Afadin- and alpha-actinin-binding protein OS=Mus musculus OX=10090 GN=Ssx2ip PE=1 SV=1 && PF11559:Afadin- and alpha -actinin-Binding	-
ENSMUSG00000046204	31.7215	6.13054	31.9122	5.29331	3.19488	0	23.2548	2.82939	3.01382	0.0106118	0.419088	Pnma2	14	66911170	66921023	+	5976	protein_coding	paraneoplastic antigen MA2 [Source:MGI Symbol;Acc:MGI:2444129] && sp|Q8BHK0|PNMA2_MOUSE Paraneoplastic antigen Ma2 homolog OS=Mus musculus OX=10090 GN=Pnma2 PE=2 SV=1 && PF14893:PNMA	-
ENSMUSG00000029309	24743.8	23629.1	17728.6	8388.13	15860.4	10485.9	22033.8	11578.1	0.928332	0.0106382	0.419263	Sparcl1	5	104079111	104113733	-	2937	protein_coding	SPARC-like 1 [Source:MGI Symbol;Acc:MGI:108110] && sp|P70663|SPRL1_MOUSE SPARC-like protein 1 OS=Mus musculus OX=10090 GN=Sparcl1 PE=1 SV=3 && PF00050:Kazal-type serine protease inhibitor domain|PF10591:Secreted protein acidic and rich in cysteine Ca binding region|PF09289:Follistatin/Osteonectin-like EGF domain	-
ENSMUSG00000027996	445.124	576.271	3855	444.638	534.61	217.144	1625.46	398.797	2.02714	0.0106736	0.419463	Sfrp2	3	83766321	83774316	+	2153	protein_coding	secreted frizzled-related protein 2 [Source:MGI Symbol;Acc:MGI:108078] && sp|P97299|SFRP2_MOUSE Secreted frizzled-related protein 2 OS=Mus musculus OX=10090 GN=Sfrp2 PE=1 SV=2 && PF01392:Fz domain|PF01759:UNC-6/NTR/C345C module	-
ENSMUSG00000027459	181.12	185.96	324.593	499.335	367.411	509.202	230.557	458.65	-0.991544	0.0106872	0.419463	Fam110a	2	151969398	151980219	-	2207	protein_coding	family with sequence similarity 110, member A [Source:MGI Symbol;Acc:MGI:1921097] && sp|Q8R184|F110A_MOUSE Protein FAM110A OS=Mus musculus OX=10090 GN=Fam110a PE=2 SV=2 && PF14160:Centrosome-associated C terminus|PF14161:Centrosome-associated N terminus	-
ENSMUSG00000047394	14.3258	5.10878	16.412	204.674	21.2992	10.8572	11.9489	78.9436	-2.72442	0.0107214	0.41994	Odf3b	15	89377449	89379587	-	1786	protein_coding	outer dense fiber of sperm tails 3B [Source:MGI Symbol;Acc:MGI:1917363] && sp|Q5M8M2|ODF3B_MOUSE Outer dense fiber protein 3B OS=Mus musculus OX=10090 GN=Odf3b PE=2 SV=1 && -	-
ENSMUSG00000030329	247.632	308.571	300.887	46.7575	193.823	69.486	285.696	103.355	1.46871	0.0107943	0.421927	Pianp	6	124996694	125003096	+	2851	protein_coding	PILR alpha associated neural protein [Source:MGI Symbol;Acc:MGI:2441908] && sp|Q6P1B3|PIANP_MOUSE PILR alpha-associated neural protein OS=Mus musculus OX=10090 GN=Pianp PE=1 SV=1 && PF15298:AJAP1/PANP C-terminus	-
ENSMUSG00000026204	13.3026	6.13054	4.55889	21.1732	112.886	9.77147	7.99733	47.9435	-2.58619	0.0108342	0.422624	Ptprn	1	75247027	75264502	-	4249	protein_coding	protein tyrosine phosphatase, receptor type, N [Source:MGI Symbol;Acc:MGI:102765] && sp|Q60673|PTPRN_MOUSE Receptor-type tyrosine-protein phosphatase-like N OS=Mus musculus OX=10090 GN=Ptprn PE=1 SV=2 && PF14948:RESP18 domain|PF00102:Protein-tyrosine phosphatase|PF11548:Protein-tyrosine phosphatase receptor IA-2	-
ENSMUSG00000071089	0	1.02176	0	60.873	1.06496	0	0.340586	20.646	-5.87472	0.0108632	0.422887	Trim75	8	64980884	64987831	-	3486	protein_coding	tripartite motif-containing 75 [Source:MGI Symbol;Acc:MGI:2685640] && sp|Q3UWZ0|TRI75_MOUSE Tripartite motif-containing protein 75 OS=Mus musculus OX=10090 GN=Trim75 PE=2 SV=1 && PF00643:B-box zinc finger|PF00622:SPRY domain|PF13765:SPRY-associated domain|PF15227:zinc finger of C3HC4-type, RING	-
ENSMUSG00000041660	7.16292	0	0	98.8084	5.3248	11.9429	2.38764	38.692	-4.03226	0.0108888	0.423023	Bbox1	2	110262697	110314560	-	4403	protein_coding	butyrobetaine (gamma), 2-oxoglutarate dioxygenase 1 (gamma-butyrobetaine hydroxylase) [Source:MGI Symbol;Acc:MGI:1891372] && sp|Q924Y0|BODG_MOUSE Gamma-butyrobetaine dioxygenase OS=Mus musculus OX=10090 GN=Bbox1 PE=1 SV=1 && PF06155:Gamma-butyrobetaine hydroxylase-like, N-terminal|PF02668:Taurine catabolism dioxygenase TauD, TfdA family	-
novel.172	0	0	0	2.64665	0	40.1716	0	14.2728	-6.29901	0.010922	0.423451	-	12	91903425	91913529	+	665	-	- && - && -	-
ENSMUSG00000048814	115.63	108.306	124.002	63.5197	51.1181	68.4003	115.979	61.0127	0.926625	0.0110013	0.425659	Lonrf2	1	38793645	38836711	-	7506	protein_coding	LON peptidase N-terminal domain and ring finger 2 [Source:MGI Symbol;Acc:MGI:1920209] && sp|Q1L5Z9|LONF2_HUMAN LON peptidase N-terminal domain and RING finger protein 2 OS=Homo sapiens OX=9606 GN=LONRF2 PE=1 SV=3 && PF14559:Tetratricopeptide repeat|PF02190:ATP-dependent protease La (LON) substrate-binding domain|PF13923:Zinc finger, C3HC4 type (RING finger)	-
ENSMUSG00000090191	3.06982	9.19581	16.412	33.5243	31.9488	42.343	9.55921	35.9387	-1.90088	0.0110501	0.42668	9230105E05Rik	10	120389523	120392793	+	2250	antisense	RIKEN cDNA 9230105E05 gene [Source:MGI Symbol;Acc:MGI:2444388] && - && -	-
ENSMUSG00000064337	6787.38	9467.6	3265.08	3355.96	3169.32	2005.32	6506.68	2843.53	1.19417	0.0111328	0.42778	mt-Rnr1	MT	70	1024	+	955	Mt_rRNA	mitochondrially encoded 12S rRNA [Source:MGI Symbol;Acc:MGI:102493] && - && -	-
ENSMUSG00000039963	8.18619	21.4569	26.4415	375.825	27.689	8.68575	18.6949	137.4	-2.87771	0.0111514	0.42778	Ccdc40	11	119228572	119265238	+	6030	protein_coding	coiled-coil domain containing 40 [Source:MGI Symbol;Acc:MGI:2443893] && sp|Q8BI79|CCD40_MOUSE Coiled-coil domain-containing protein 40 OS=Mus musculus OX=10090 GN=Ccdc40 PE=1 SV=1 && PF08647:BRE1 E3 ubiquitin ligase	-
ENSMUSG00000031760	0	0	3.64711	97.9262	12.7795	0	1.2157	36.9019	-4.89765	0.0111873	0.42778	Mt3	8	94152607	94154146	+	1066	protein_coding	metallothionein 3 [Source:MGI Symbol;Acc:MGI:97173] && - && -	-
ENSMUSG00000032038	385.774	265.657	292.681	1722.09	515.441	414.745	314.704	884.091	-1.49065	0.0111908	0.42778	St3gal4	9	35046576	35119268	-	2923	protein_coding	ST3 beta-galactoside alpha-2,3-sialyltransferase 4 [Source:MGI Symbol;Acc:MGI:1316743] && sp|Q91Y74|SIA4C_MOUSE CMP-N-acetylneuraminate-beta-galactosamide-alpha-2,3-sialyltransferase 4 OS=Mus musculus OX=10090 GN=St3gal4 PE=1 SV=1 && PF00777:Glycosyltransferase family 29 (sialyltransferase)	-
ENSMUSG00000025140	67.5361	50.0661	145.884	152.624	162.939	512.459	87.8289	276.007	-1.65007	0.0111944	0.42778	Pycr1	11	120635712	120643769	-	3935	protein_coding	pyrroline-5-carboxylate reductase 1 [Source:MGI Symbol;Acc:MGI:2384795] && sp|Q922W5|P5CR1_MOUSE Pyrroline-5-carboxylate reductase 1, mitochondrial OS=Mus musculus OX=10090 GN=Pycr1 PE=1 SV=1 && PF03807:NADP oxidoreductase coenzyme F420-dependent|PF14748:Pyrroline-5-carboxylate reductase dimerisation	-
ENSMUSG00000024136	134.049	464.899	127.649	52.9331	120.34	22.8001	242.199	65.3579	1.88989	0.0112131	0.42778	Dnase1l2	17	24440081	24443105	-	2328	protein_coding	deoxyribonuclease 1-like 2 [Source:MGI Symbol;Acc:MGI:1913955] && sp|Q9D1G0|DNSL2_MOUSE Deoxyribonuclease-1-like 2 OS=Mus musculus OX=10090 GN=Dnase1l2 PE=2 SV=1 && PF03372:Endonuclease/Exonuclease/phosphatase family	-
ENSMUSG00000056004	17.3957	32.6962	25.5298	94.3973	29.8189	110.743	25.2072	78.3198	-1.63605	0.0112667	0.428911	9330182L06Rik	5	9266118	9481825	+	7918	protein_coding	RIKEN cDNA 9330182L06 gene [Source:MGI Symbol;Acc:MGI:2443264] && sp|Q3UZV7|ELAP2_MOUSE Endosome/lysosome-associated apoptosis and autophagy regulator family member 2 OS=Mus musculus OX=10090 GN=Elapor2 PE=1 SV=1 && -	-
ENSMUSG00000022790	3.06982	22.4787	41.03	404.056	25.559	36.9145	22.1928	155.51	-2.80767	0.0112877	0.428911	Igsf11	16	38892671	39027159	+	4493	protein_coding	immunoglobulin superfamily, member 11 [Source:MGI Symbol;Acc:MGI:2388477] && sp|P0C673|IGS11_MOUSE Immunoglobulin superfamily member 11 OS=Mus musculus OX=10090 GN=Igsf11 PE=1 SV=1 && PF13927:Immunoglobulin domain|PF07686:Immunoglobulin V-set domain	-
ENSMUSG00000038203	0	0	0	0.882218	19.1693	5.4286	0	8.49336	-5.54845	0.0112895	1	Hoxa13	6	52257694	52260880	-	2472	protein_coding	homeobox A13 [Source:MGI Symbol;Acc:MGI:96173] && sp|Q62424|HXA13_MOUSE Homeobox protein Hox-A13 OS=Mus musculus OX=10090 GN=Hoxa13 PE=1 SV=1 && PF00046:Homeodomain|PF12284:Hox protein A13 N terminal	Homeobox
ENSMUSG00000055137	128.933	60.2837	117.619	51.1686	33.0138	9.77147	102.278	31.3179	1.70177	0.0114187	0.431606	Sugct	13	16857472	17695553	-	3429	protein_coding	succinyl-CoA glutarate-CoA transferase [Source:MGI Symbol;Acc:MGI:1923221] && sp|Q7TNE1|SUCHY_MOUSE Succinate--hydroxymethylglutarate CoA-transferase OS=Mus musculus OX=10090 GN=Sugct PE=1 SV=2 && PF02515:CoA-transferase family III	-
ENSMUSG00000045007	31.7215	40.8703	38.2947	98.8084	70.2873	68.4003	36.9621	79.1653	-1.10071	0.0114259	0.431606	Tubg2	11	101155907	101161787	+	1754	protein_coding	tubulin, gamma 2 [Source:MGI Symbol;Acc:MGI:2144208] && sp|Q8VCK3|TBG2_MOUSE Tubulin gamma-2 chain OS=Mus musculus OX=10090 GN=Tubg2 PE=1 SV=1 && PF00091:Tubulin/FtsZ family, GTPase domain|PF03953:Tubulin C-terminal domain	-
ENSMUSG00000045201	24.5586	25.5439	45.5889	10.5866	6.38976	11.9429	31.8971	9.63976	1.72695	0.0114265	0.431606	Lrrc3b	14	15357515	15438987	-	2026	protein_coding	leucine rich repeat containing 3B [Source:MGI Symbol;Acc:MGI:2384996] && sp|Q8VCH9|LRC3B_MOUSE Leucine-rich repeat-containing protein 3B OS=Mus musculus OX=10090 GN=Lrrc3b PE=2 SV=1 && PF13855:Leucine rich repeat|PF01462:Leucine rich repeat N-terminal domain	-
ENSMUSG00000071984	942.436	1570.44	613.626	497.571	374.866	568.917	1042.17	480.451	1.11696	0.0115134	0.434027	Fndc1	17	7738569	7827302	-	9870	protein_coding	fibronectin type III domain containing 1 [Source:MGI Symbol;Acc:MGI:1915905] && sp|Q2Q0I9|FNDC1_RAT Fibronectin type III domain-containing protein 1 OS=Rattus norvegicus OX=10116 GN=Fndc1 PE=1 SV=2 && PF00041:Fibronectin type III domain	-
ENSMUSG00000031972	495.265	573.206	303.622	670.485	659.21	2831.56	457.364	1387.08	-1.60064	0.0115776	0.435589	Acta1	8	123891769	123894751	-	1536	protein_coding	actin, alpha 1, skeletal muscle [Source:MGI Symbol;Acc:MGI:87902] && sp|P68138|ACTS_BOVIN Actin, alpha skeletal muscle OS=Bos taurus OX=9913 GN=ACTA1 PE=1 SV=1 && PF00022:Actin	-
ENSMUSG00000074635	32.7448	12.2611	29.1769	7.93996	5.3248	1.08572	24.7276	4.78349	2.35147	0.0117115	0.439758	3110070M22Rik	13	119487252	119488384	-	1133	antisense	RIKEN cDNA 3110070M22 gene [Source:MGI Symbol;Acc:MGI:1914554] && - && -	-
ENSMUSG00000025582	328.471	342.289	69.2951	85.5751	31.9488	102.058	246.685	73.1938	1.752	0.0117409	0.439996	Nptx1	11	119538719	119547753	-	5217	protein_coding	neuronal pentraxin 1 [Source:MGI Symbol;Acc:MGI:107811] && sp|Q62443|NPTX1_MOUSE Neuronal pentraxin-1 OS=Mus musculus OX=10090 GN=Nptx1 PE=1 SV=1 && PF00354:Pentaxin family	-
ENSMUSG00000078495	375.542	485.334	403.917	215.261	296.059	210.63	421.598	240.65	0.809308	0.0118021	0.441422	Zfp984	4	147753974	147809788	-	2912	protein_coding	zinc finger protein 984 [Source:MGI Symbol;Acc:MGI:3651978] && sp|E9PW05|ZFP54_MOUSE Zinc finger protein 54 OS=Mus musculus OX=10090 GN=Zfp54 PE=2 SV=1 && PF01352:KRAB box|PF00096:Zinc finger, C2H2 type	zf-C2H2
novel.689	10.2327	8.17405	9.11778	0.882218	1.06496	0	9.17486	0.649059	3.79428	0.0118774	0.442236	-	7	24132315	24133889	-	587	-	- && - && -	-
ENSMUSG00000023723	250.702	60.2837	18.2356	27.3487	21.2992	23.8858	109.74	24.1779	2.18068	0.0118797	0.442236	Mrps23	11	88204388	88211507	+	1560	protein_coding	mitochondrial ribosomal protein S23 [Source:MGI Symbol;Acc:MGI:1928138] && sp|Q8VE22|RT23_MOUSE 28S ribosomal protein S23, mitochondrial OS=Mus musculus OX=10090 GN=Mrps23 PE=1 SV=1 && PF10484:Mitochondrial ribosomal protein S23	-
ENSMUSG00000038602	0	6.13054	0	30.8776	34.0787	7.60003	2.04351	24.1855	-3.58162	0.0119084	0.442236	Slc35f1	10	52690533	53111622	+	4941	protein_coding	solute carrier family 35, member F1 [Source:MGI Symbol;Acc:MGI:2139810] && sp|Q8BGK5|S35F1_MOUSE Solute carrier family 35 member F1 OS=Mus musculus OX=10090 GN=Slc35f1 PE=1 SV=1 && PF06027:Solute carrier family 35	-
novel.289	0	0	0	20.291	2.12992	2.17144	0	8.19745	-5.50744	0.0119586	1	-	16	85215401	85217495	+	844	-	- && - && -	-
ENSMUSG00000007653	0	1.02176	14.5884	44.9931	83.0669	14.1143	5.2034	47.3914	-3.17229	0.0119721	0.442236	Gabrb2	11	42419757	42629028	+	6360	protein_coding	gamma-aminobutyric acid (GABA) A receptor, subunit beta 2 [Source:MGI Symbol;Acc:MGI:95620] && sp|P63138|GBRB2_RAT Gamma-aminobutyric acid receptor subunit beta-2 OS=Rattus norvegicus OX=10116 GN=Gabrb2 PE=1 SV=1 && PF02931:Neurotransmitter-gated ion-channel ligand binding domain|PF02932:Neurotransmitter-gated ion-channel transmembrane region	-
ENSMUSG00000022769	378.611	201.286	345.564	497.571	549.519	831.661	308.487	626.25	-1.02107	0.0119726	0.442236	Sdf2l1	16	17130138	17132383	-	1108	protein_coding	stromal cell-derived factor 2-like 1 [Source:MGI Symbol;Acc:MGI:2149842] && sp|Q9ESP1|SDF2L_MOUSE Stromal cell-derived factor 2-like protein 1 OS=Mus musculus OX=10090 GN=Sdf2l1 PE=1 SV=2 && PF02815:MIR domain	-
ENSMUSG00000052613	138.142	18.3916	23.7062	7.05774	15.9744	14.1143	60.08	12.3822	2.28275	0.0119985	0.442236	Pcdh15	10	73099342	74649737	+	23773	protein_coding	protocadherin 15 [Source:MGI Symbol;Acc:MGI:1891428] && sp|Q99PJ1|PCD15_MOUSE Protocadherin-15 OS=Mus musculus OX=10090 GN=Pcdh15 PE=1 SV=3 && PF18432:Extracellular Cadherin domain|PF00028:Cadherin domain	-
ENSMUSG00000060548	660.012	877.689	2737.16	597.261	596.377	296.401	1424.95	496.68	1.52049	0.0120074	0.442236	Tnfrsf19	14	60963875	61046490	-	4738	protein_coding	tumor necrosis factor receptor superfamily, member 19 [Source:MGI Symbol;Acc:MGI:1352474] && sp|Q9JLL3|TNR19_MOUSE Tumor necrosis factor receptor superfamily member 19 OS=Mus musculus OX=10090 GN=Tnfrsf19 PE=1 SV=2 && -	-
ENSMUSG00000079853	1.02327	1.02176	0	3.52887	28.7539	4.34288	0.681677	12.2086	-4.18956	0.0120094	0.442236	Klra1	6	130363917	130386874	-	1764	protein_coding	killer cell lectin-like receptor, subfamily A, member 1 [Source:MGI Symbol;Acc:MGI:101907] && sp|P20937|KLRA1_MOUSE T-cell surface glycoprotein YE1/48 OS=Mus musculus OX=10090 GN=Klra1 PE=1 SV=1 && PF00059:Lectin C-type domain|PF08391:Ly49-like protein, N-terminal region	-
ENSMUSG00000030994	0	3.06527	0	31.7598	3.19488	14.1143	1.02176	16.3564	-4.02736	0.0120726	0.443708	D7Ertd443e	7	134265779	134501160	-	7982	protein_coding	DNA segment, Chr 7, ERATO Doi 443, expressed [Source:MGI Symbol;Acc:MGI:1196431] && sp|D2J0Y4|CJ090_MOUSE (E2-independent) E3 ubiquitin-conjugating enzyme FATS OS=Mus musculus OX=10090 GN=D7Ertd443e PE=1 SV=1 && PF17730:Centrosomal C10orf90|PF15309:ALMS motif	-
ENSMUSG00000108950	2.04655	4.08703	0	44.1109	2.12992	21.7144	2.04453	22.6517	-3.4894	0.012114	0.444372	9130015G15Rik	7	49122334	49159819	-	2133	antisense	RIKEN cDNA 9130015G15 gene [Source:MGI Symbol;Acc:MGI:1921817] && - && -	-
ENSMUSG00000038591	0	0	0	1.76444	21.2992	2.17144	0	8.41169	-5.53517	0.0121658	1	Colec10	15	54410774	54466358	+	4587	protein_coding	collectin sub-family member 10 [Source:MGI Symbol;Acc:MGI:3606482] && sp|Q8CF98|COL10_MOUSE Collectin-10 OS=Mus musculus OX=10090 GN=Colec10 PE=2 SV=1 && PF00059:Lectin C-type domain|PF01391:Collagen triple helix repeat (20 copies)	-
ENSMUSG00000050394	63.443	54.1531	29.1769	226.73	87.3267	89.029	48.9243	134.362	-1.46125	0.0122171	0.44683	Armcx6	X	134748461	134751417	-	2486	protein_coding	armadillo repeat containing, X-linked 6 [Source:MGI Symbol;Acc:MGI:2147993] && sp|Q8K3A6|ARMX6_MOUSE Protein ARMCX6 OS=Mus musculus OX=10090 GN=Armcx6 PE=2 SV=1 && PF04826:Armadillo-like	-
ENSMUSG00000025887	2087.48	1232.24	1271.02	418.171	1085.19	408.23	1530.25	637.199	1.26414	0.0122278	0.44683	Casp12	9	5345430	5373032	+	3840	protein_coding	caspase 12 [Source:MGI Symbol;Acc:MGI:1312922] && sp|O08736|CASPC_MOUSE Caspase-12 OS=Mus musculus OX=10090 GN=Casp12 PE=1 SV=1 && PF00619:Caspase recruitment domain|PF00656:Caspase domain	-
ENSMUSG00000118020	7.16292	7.1523	4.55889	0	0	0	6.29137	0	5.08535	0.0122305	1	Gm35438	19	27145316	27192009	-	1785	lincRNA	predicted gene, 35438 [Source:MGI Symbol;Acc:MGI:5594597] && - && -	-
ENSMUSG00000050558	412.379	24.5222	6.38244	14.9977	13.8445	29.3144	147.761	19.3855	2.93112	0.01227	0.447513	Prokr2	2	132337733	132385447	-	7919	protein_coding	prokineticin receptor 2 [Source:MGI Symbol;Acc:MGI:2181363] && sp|Q8K458|PKR2_MOUSE Prokineticin receptor 2 OS=Mus musculus OX=10090 GN=Prokr2 PE=2 SV=1 && PF00001:7 transmembrane receptor (rhodopsin family)	-
ENSMUSG00000030650	27.6284	54.1531	15.5002	274.37	267.305	7.60003	32.4272	183.092	-2.49886	0.0123049	0.44793	Tmc5	7	118597297	118675086	+	4470	protein_coding	transmembrane channel-like gene family 5 [Source:MGI Symbol;Acc:MGI:1921674] && sp|Q32NZ6|TMC5_MOUSE Transmembrane channel-like protein 5 OS=Mus musculus OX=10090 GN=Tmc5 PE=2 SV=1 && PF07810:TMC domain	-
ENSMUSG00000034402	0	0	0	0.882218	13.8445	8.68575	0	7.80415	-5.42576	0.0124586	1	Kcnh5	12	74897220	75177332	-	4058	protein_coding	potassium voltage-gated channel, subfamily H (eag-related), member 5 [Source:MGI Symbol;Acc:MGI:3584508] && sp|Q920E3|KCNH5_MOUSE Potassium voltage-gated channel subfamily H member 5 OS=Mus musculus OX=10090 GN=Kcnh5 PE=1 SV=3 && PF00027:Cyclic nucleotide-binding domain|PF00520:Ion transport protein|PF13426:PAS domain	-
ENSMUSG00000074862	29.675	54.1531	57.442	19.4088	19.1693	14.1143	47.09	17.5641	1.42142	0.0124718	0.452678	BC025920	10	81606270	81620703	+	3306	protein_coding	cDNA sequence BC025920 [Source:MGI Symbol;Acc:MGI:2670983] && - && PF00096:Zinc finger, C2H2 type	zf-C2H2
ENSMUSG00000044252	258.888	636.555	379.299	983.673	748.667	916.347	424.914	882.895	-1.05526	0.0124869	0.452678	Osbpl1a	18	12755314	12941841	-	7787	protein_coding	oxysterol binding protein-like 1A [Source:MGI Symbol;Acc:MGI:1927551] && sp|Q91XL9|OSBL1_MOUSE Oxysterol-binding protein-related protein 1 OS=Mus musculus OX=10090 GN=Osbpl1a PE=1 SV=2 && PF01237:Oxysterol-binding protein|PF12796:Ankyrin repeats (3 copies)|PF13857:Ankyrin repeats (many copies)	-
ENSMUSG00000047420	829.875	142.024	162.296	104.984	149.094	34.743	378.065	96.2738	1.97291	0.012544	0.452678	Fam180a	6	35312668	35326141	-	1606	protein_coding	family with sequence similarity 180, member A [Source:MGI Symbol;Acc:MGI:3039626] && sp|Q8BR21|F180A_MOUSE Protein FAM180A OS=Mus musculus OX=10090 GN=Fam180a PE=2 SV=1 && PF15173:FAM180 family	-
ENSMUSG00000022484	241.493	98.0887	41.03	58.2264	25.559	19.5429	126.87	34.4428	1.87584	0.0125711	0.452678	Hoxc10	15	102966796	102971893	+	1909	protein_coding	homeobox C10 [Source:MGI Symbol;Acc:MGI:96192] && sp|P31257|HXC10_MOUSE Homeobox protein Hox-C10 OS=Mus musculus OX=10090 GN=Hoxc10 PE=2 SV=1 && PF00046:Homeodomain	Homeobox
ENSMUSG00000034614	1666.91	2120.15	548.89	562.855	739.082	287.716	1445.32	529.884	1.44746	0.0125715	0.452678	Pik3ip1	11	3330401	3342971	+	4272	protein_coding	phosphoinositide-3-kinase interacting protein 1 [Source:MGI Symbol;Acc:MGI:1917016] && sp|Q7TMJ8|P3IP1_MOUSE Phosphoinositide-3-kinase-interacting protein 1 OS=Mus musculus OX=10090 GN=Pik3ip1 PE=2 SV=1 && PF00051:Kringle domain	-
ENSMUSG00000027377	337.68	674.36	171.414	653.723	990.413	1561.26	394.485	1068.47	-1.43766	0.0125777	0.452678	Mall	2	127704386	127729932	-	2006	protein_coding	mal, T cell differentiation protein-like [Source:MGI Symbol;Acc:MGI:2385152] && sp|Q91X49|MALL_MOUSE MAL-like protein OS=Mus musculus OX=10090 GN=Mall PE=2 SV=1 && PF01284:Membrane-associating domain	-
ENSMUSG00000057842	242.516	205.373	209.709	134.979	136.315	114.001	219.199	128.432	0.770462	0.0127033	0.456337	Zfp595	13	67312998	67332570	-	5440	protein_coding	zinc finger protein 595 [Source:MGI Symbol;Acc:MGI:3040707] && sp|Q6P5C7|ZN728_MOUSE Zinc finger protein 728 OS=Mus musculus OX=10090 GN=Znf728 PE=2 SV=1 && PF01352:KRAB box	zf-C2H2
ENSMUSG00000021273	1427.47	1206.69	746.746	1782.96	2261.97	2217.04	1126.97	2087.32	-0.889311	0.0128746	0.461108	Fdft1	14	63145150	63179578	-	4116	protein_coding	farnesyl diphosphate farnesyl transferase 1 [Source:MGI Symbol;Acc:MGI:102706] && sp|P53798|FDFT_MOUSE Squalene synthase OS=Mus musculus OX=10090 GN=Fdft1 PE=1 SV=2 && PF00494:Squalene/phytoene synthase	-
ENSMUSG00000054667	14.3258	38.8268	48.3242	4.41109	12.7795	8.68575	33.8256	8.62545	1.98329	0.0128844	0.461108	Irs4	X	141710998	141725263	-	6294	protein_coding	insulin receptor substrate 4 [Source:MGI Symbol;Acc:MGI:1338009] && sp|Q9Z0Y7|IRS4_MOUSE Insulin receptor substrate 4 OS=Mus musculus OX=10090 GN=Irs4 PE=1 SV=2 && PF02174:PTB domain (IRS-1 type)	-
ENSMUSG00000025203	9005.84	15139.4	17342.9	21329.4	28382.2	27706.5	13829.4	25806	-0.899956	0.0129408	0.462257	Scd2	19	44293674	44306864	+	5464	protein_coding	stearoyl-Coenzyme A desaturase 2 [Source:MGI Symbol;Acc:MGI:98240] && sp|P13011|SCD2_MOUSE Stearoyl-CoA desaturase 2 OS=Mus musculus OX=10090 GN=Scd2 PE=1 SV=2 && PF00487:Fatty acid desaturase	-
ENSMUSG00000020334	233.307	243.178	181.444	89.104	133.12	32.5716	219.309	84.9318	1.36784	0.0129685	0.46238	Slc22a4	11	53983123	54028090	-	2553	protein_coding	solute carrier family 22 (organic cation transporter), member 4 [Source:MGI Symbol;Acc:MGI:1353479] && sp|Q9Z306|S22A4_MOUSE Solute carrier family 22 member 4 OS=Mus musculus OX=10090 GN=Slc22a4 PE=1 SV=1 && PF00083:Sugar (and other) transporter	-
ENSMUSG00000027966	13.3026	21.4569	154.09	471.986	91.5865	356.116	62.95	306.563	-2.28217	0.0130583	0.464716	Col11a1	3	114030540	114220718	+	12744	protein_coding	collagen, type XI, alpha 1 [Source:MGI Symbol;Acc:MGI:88446] && sp|Q61245|COBA1_MOUSE Collagen alpha-1(XI) chain OS=Mus musculus OX=10090 GN=Col11a1 PE=1 SV=2 && PF01391:Collagen triple helix repeat (20 copies)|PF13385:Concanavalin A-like lectin/glucanases superfamily|PF01410:Fibrillar collagen C-terminal domain	-
ENSMUSG00000033470	8.18619	9.19581	12.7649	22.9377	37.2736	31.4859	10.049	30.5657	-1.59774	0.013094	0.465117	Cysltr2	14	73025603	73049114	-	2872	protein_coding	cysteinyl leukotriene receptor 2 [Source:MGI Symbol;Acc:MGI:1917336] && sp|Q920A1|CLTR2_MOUSE Cysteinyl leukotriene receptor 2 OS=Mus musculus OX=10090 GN=Cysltr2 PE=2 SV=2 && PF00001:7 transmembrane receptor (rhodopsin family)	-
ENSMUSG00000000318	267.075	138.959	110.325	104.102	24.4941	21.7144	172.12	50.1034	1.77481	0.0131624	0.466677	Clec10a	11	70156197	70170834	+	2899	protein_coding	C-type lectin domain family 10, member A [Source:MGI Symbol;Acc:MGI:96975] && sp|P49300|CLC10_MOUSE C-type lectin domain family 10 member A OS=Mus musculus OX=10090 GN=Clec10a PE=1 SV=1 && PF03954:Hepatic lectin, N-terminal domain|PF00059:Lectin C-type domain	-
ENSMUSG00000069170	1.02327	4.08703	19.1473	184.383	22.3642	6.51432	8.08588	71.0873	-3.13055	0.0131963	0.467012	Adgrv1	13	81095068	81633154	-	24878	protein_coding	adhesion G protein-coupled receptor V1 [Source:MGI Symbol;Acc:MGI:1274784] && sp|Q8VHN7|AGRV1_MOUSE Adhesion G-protein coupled receptor V1 OS=Mus musculus OX=10090 GN=Adgrv1 PE=1 SV=1 && PF03160:Calx-beta domain|PF03736:EPTP domain|PF00002:7 transmembrane receptor (Secretin family)|PF13385:Concanavalin A-like lectin/glucanases superfamily	-
ENSMUSG00000091650	34.7913	9.19581	0	0.882218	0	0	14.6624	0.294073	5.34382	0.0132996	0.469081	Apol11a	15	77508271	77518051	+	1864	protein_coding	apolipoprotein L 11a [Source:MGI Symbol;Acc:MGI:3649094] && sp|O95236|APOL3_HUMAN Apolipoprotein L3 OS=Homo sapiens OX=9606 GN=APOL3 PE=1 SV=3 && PF05461:Apolipoprotein L	-
ENSMUSG00000000223	32.7448	33.718	113.972	147.33	120.34	277.944	60.145	181.872	-1.59339	0.0133059	0.469081	Drp2	X	134404551	134456573	+	8553	protein_coding	dystrophin related protein 2 [Source:MGI Symbol;Acc:MGI:107432] && sp|Q05AA6|DRP2_MOUSE Dystrophin-related protein 2 OS=Mus musculus OX=10090 GN=Drp2 PE=1 SV=1 && PF00397:WW domain|PF09069:EF-hand|PF09068:EF hand|PF00435:Spectrin repeat|PF00569:Zinc finger, ZZ type	-
ENSMUSG00000018581	0	5.10878	1.82356	118.217	0	11.9429	2.31078	43.3867	-4.23468	0.0133514	0.469081	Dnah11	12	117877982	118199043	-	14458	protein_coding	dynein, axonemal, heavy chain 11 [Source:MGI Symbol;Acc:MGI:1100864] && sp|Q96DT5|DYH11_HUMAN Dynein axonemal heavy chain 11 OS=Homo sapiens OX=9606 GN=DNAH11 PE=1 SV=4 && PF12777:Microtubule-binding stalk of dynein motor|PF12774:Hydrolytic ATP binding site of dynein motor region|PF18198:Dynein heavy chain AAA lid domain|PF08385:Dynein heavy chain, N-terminal region 1|PF17852:Dynein heavy chain A…	-
ENSMUSG00000020926	112.56	190.047	133.12	59.1086	89.4566	64.0574	145.242	70.8742	1.03638	0.0133692	0.469081	Adam11	11	102761439	102780262	+	5669	protein_coding	a disintegrin and metallopeptidase domain 11 [Source:MGI Symbol;Acc:MGI:1098667] && sp|Q9R1V4|ADA11_MOUSE Disintegrin and metalloproteinase domain-containing protein 11 OS=Mus musculus OX=10090 GN=Adam11 PE=1 SV=2 && PF08516:ADAM cysteine-rich|PF01562:Reprolysin family propeptide|PF01421:Reprolysin (M12B) family zinc metalloprotease|PF00200:Disintegrin	-
ENSMUSG00000032418	1171.65	1151.52	431.271	7745.87	1043.66	1411.43	918.147	3400.32	-1.88903	0.0134234	0.469081	Me1	9	86581371	86695953	-	3848	protein_coding	malic enzyme 1, NADP(+)-dependent, cytosolic [Source:MGI Symbol;Acc:MGI:97043] && sp|P06801|MAOX_MOUSE NADP-dependent malic enzyme OS=Mus musculus OX=10090 GN=Me1 PE=1 SV=2 && PF03949:Malic enzyme, NAD binding domain|PF00390:Malic enzyme, N-terminal domain	-
novel.196	40.931	10.2176	11.8531	1.76444	2.12992	6.51432	21.0005	3.46956	2.61254	0.0134334	0.469081	-	13	62291740	62296908	+	713	-	- && - && -	-
ENSMUSG00000037685	908.667	1209.76	809.658	1209.52	1662.4	4611.05	976.029	2494.32	-1.3536	0.0134388	0.469081	Atp8a1	5	67618140	67847434	-	14278	protein_coding	ATPase, aminophospholipid transporter (APLT), class I, type 8A, member 1 [Source:MGI Symbol;Acc:MGI:1330848] && sp|P70704|AT8A1_MOUSE Phospholipid-transporting ATPase IA OS=Mus musculus OX=10090 GN=Atp8a1 PE=1 SV=2 && PF13246:Cation transport ATPase (P-type)|PF00122:E1-E2 ATPase|PF16212:Phospholipid-translocating P-type ATPase C-terminal|PF16209:Phospholipid-translocating ATPase N-terminal	-
ENSMUSG00000101397	0	0	0	43.2287	1.06496	0	0	14.7645	-6.3529	0.0134515	0.469081	Mug-ps1	6	122176015	122248563	+	5176	transcribed_unprocessed_pseudogene	murinoglobulin, pseudogene 1 [Source:MGI Symbol;Acc:MGI:99838] && sp|P28665|MUG1_MOUSE Murinoglobulin-1 OS=Mus musculus OX=10090 GN=Mug1 PE=1 SV=3 && PF07703:Alpha-2-macroglobulin bait region domain|PF07678:A-macroglobulin TED domain	-
ENSMUSG00000002550	676.384	515.987	783.217	1345.38	920.125	1200.81	658.529	1155.44	-0.811083	0.0135708	0.470855	Uck1	2	32255002	32260159	-	2751	protein_coding	uridine-cytidine kinase 1 [Source:MGI Symbol;Acc:MGI:98904] && sp|P52623|UCK1_MOUSE Uridine-cytidine kinase 1 OS=Mus musculus OX=10090 GN=Uck1 PE=1 SV=2 && PF00485:Phosphoribulokinase / Uridine kinase family	-
ENSMUSG00000037266	9923.71	13087.7	13306.5	7299.47	8479.21	6653.29	12106	7477.32	0.695133	0.0135797	0.470855	Rsrp1	4	134923592	134927671	+	3349	protein_coding	arginine/serine rich protein 1 [Source:MGI Symbol;Acc:MGI:106498] && sp|Q3UC65|RSRP1_MOUSE Arginine/serine-rich protein 1 OS=Mus musculus OX=10090 GN=Rsrp1 PE=1 SV=1 && PF17069:Arginine/Serine-Rich protein 1	-
ENSMUSG00000001020	150.421	6.13054	23.7062	10.5866	10.6496	8.68575	60.086	9.97399	2.58924	0.0135909	0.470855	S100a4	3	90603771	90606045	+	584	protein_coding	S100 calcium binding protein A4 [Source:MGI Symbol;Acc:MGI:1330282] && sp|P07091|S10A4_MOUSE Protein S100-A4 OS=Mus musculus OX=10090 GN=S100a4 PE=1 SV=1 && PF01023:S-100/ICaBP type calcium binding domain	-
ENSMUSG00000050994	18.4189	7.1523	8.206	195.852	45.7933	2.17144	11.2591	81.2723	-2.85476	0.0136011	0.470855	Adgb	10	10335703	10472326	-	6192	protein_coding	androglobin [Source:MGI Symbol;Acc:MGI:3605549] && sp|G3UZ78|ADGB_MOUSE Androglobin OS=Mus musculus OX=10090 GN=Adgb PE=1 SV=1 && PF00648:Calpain family cysteine protease	-
ENSMUSG00000020256	88.0016	102.176	45.5889	57.3441	190.628	677.489	78.5887	308.487	-1.97283	0.0137075	0.472753	Aldh1l2	10	83487450	83534140	-	7503	protein_coding	aldehyde dehydrogenase 1 family, member L2 [Source:MGI Symbol;Acc:MGI:2444680] && sp|Q8K009|AL1L2_MOUSE Mitochondrial 10-formyltetrahydrofolate dehydrogenase OS=Mus musculus OX=10090 GN=Aldh1l2 PE=1 SV=2 && PF02911:Formyl transferase, C-terminal domain|PF00171:Aldehyde dehydrogenase family|PF00551:Formyl transferase	-
ENSMUSG00000113102	6.13964	13.2828	10.9413	1.76444	0	0	10.1213	0.588145	3.99489	0.0137461	0.472753	A930040O22Rik	12	98831813	98832785	+	973	TEC	RIKEN cDNA A930040O22 gene [Source:MGI Symbol;Acc:MGI:1925223] && - && -	-
ENSMUSG00000067219	79.8154	17.3699	35.5593	205.557	127.795	79.2575	44.2482	137.536	-1.638	0.0137493	0.472753	Nipal1	5	72647795	72671078	+	4393	protein_coding	NIPA-like domain containing 1 [Source:MGI Symbol;Acc:MGI:1917951] && sp|Q8BMW7|NIPA3_MOUSE Magnesium transporter NIPA3 OS=Mus musculus OX=10090 GN=Nipal1 PE=1 SV=2 && PF05653:Magnesium transporter NIPA	-
ENSMUSG00000066129	10.2327	95.0234	11.8531	190.559	178.913	119.429	39.0364	162.967	-2.06372	0.0137551	0.472753	Kndc1	7	139894696	139941537	+	10709	protein_coding	kinase non-catalytic C-lobe domain (KIND) containing 1 [Source:MGI Symbol;Acc:MGI:1923734] && sp|Q0KK55|KNDC1_MOUSE Kinase non-catalytic C-lobe domain-containing protein 1 OS=Mus musculus OX=10090 GN=Kndc1 PE=1 SV=2 && PF00618:RasGEF N-terminal motif|PF00617:RasGEF domain|PF16474:Kinase non-catalytic C-lobe domain	-
ENSMUSG00000004885	36.8379	217.634	133.12	518.744	189.563	523.317	129.197	410.541	-1.66806	0.013814	0.473925	Crabp2	3	87948666	87953376	+	1322	protein_coding	cellular retinoic acid binding protein II [Source:MGI Symbol;Acc:MGI:88491] && sp|P22935|RABP2_MOUSE Cellular retinoic acid-binding protein 2 OS=Mus musculus OX=10090 GN=Crabp2 PE=2 SV=2 && PF00061:Lipocalin / cytosolic fatty-acid binding protein family	-
ENSMUSG00000094433	2.04655	0	0	5.29331	21.2992	7.60003	0.682183	11.3975	-4.09064	0.0139103	0.47637	Igkv5-43	6	69823355	69823943	-	379	IG_V_gene	immunoglobulin kappa chain variable 5-43 [Source:MGI Symbol;Acc:MGI:4943320] && sp|P01642|KV5A9_MOUSE Ig kappa chain V-V region L7 (Fragment) OS=Mus musculus OX=10090 GN=Gm10881 PE=1 SV=1 && PF07686:Immunoglobulin V-set domain	-
ENSMUSG00000090778	45.0241	24.5222	94.8249	25.5843	6.38976	9.77147	54.7904	13.9152	1.96764	0.0139555	0.476799	Gm3235	8	91621448	91629729	-	695	antisense	predicted gene 3235 [Source:MGI Symbol;Acc:MGI:3781413] && - && -	-
novel.426	58.3266	47.0008	72.9422	118.217	90.5216	175.887	59.4232	128.208	-1.10746	0.0139728	0.476799	-	2	181860465	181864277	+	3813	-	- && Q8VC26.1 RecName: Full=TLC domain-containing protein 2 && -	-
ENSMUSG00000091617	6.13964	4.08703	8.206	0	0	0	6.14422	0	5.05371	0.0140069	1	Gm3752	14	7466362	7483762	-	1824	protein_coding	predicted gene 3752 [Source:MGI Symbol;Acc:MGI:3781927] && - && PF04822:Takusan	-
ENSMUSG00000052013	56.2801	43.9355	44.6771	26.4665	14.9094	16.2858	48.2976	19.2206	1.32076	0.0140089	0.476883	Btla	16	45224315	45257670	+	3396	protein_coding	B and T lymphocyte associated [Source:MGI Symbol;Acc:MGI:2658978] && sp|Q7TSA3|BTLA_MOUSE B- and T-lymphocyte attenuator OS=Mus musculus OX=10090 GN=Btla PE=1 SV=2 && -	-
ENSMUSG00000039154	9.20947	35.7615	119.443	9.70439	15.9744	7.60003	54.8046	11.0929	2.30764	0.0140252	0.476883	Shd	17	55970467	55976625	+	2574	protein_coding	src homology 2 domain-containing transforming protein D [Source:MGI Symbol;Acc:MGI:1099461] && sp|O88834|SHD_MOUSE SH2 domain-containing adapter protein D OS=Mus musculus OX=10090 GN=Shd PE=1 SV=1 && PF00017:SH2 domain	-
ENSMUSG00000091472	6.13964	17.3699	13.6767	2.64665	0	0	12.3954	0.882218	3.72124	0.0140702	0.476977	Gm3739	14	7293648	7315049	-	2011	protein_coding	predicted gene 3739 [Source:MGI Symbol;Acc:MGI:3781914] && - && PF04822:Takusan	-
ENSMUSG00000020226	0	0	0	42.3464	0	1.08572	0	14.4774	-6.32459	0.014078	0.476977	Slc5a4b	10	76057494	76110961	-	3202	protein_coding	solute carrier family 5 (neutral amino acid transporters, system A), member 4b [Source:MGI Symbol;Acc:MGI:1890478] && sp|P31636|SC5A4_PIG Solute carrier family 5 member 4 OS=Sus scrofa OX=9823 GN=SLC5A4 PE=2 SV=1 && PF00474:Sodium:solute symporter family	-
ENSMUSG00000043903	180.096	252.374	423.065	285.839	794.46	1289.83	285.178	790.044	-1.46942	0.0142228	0.481028	Zfp469	8	122258620	122272650	+	12777	protein_coding	zinc finger protein 469 [Source:MGI Symbol;Acc:MGI:2684868] && sp|Q96JG9|ZN469_HUMAN Zinc finger protein 469 OS=Homo sapiens OX=9606 GN=ZNF469 PE=2 SV=3 && -	-
ENSMUSG00000048485	59.3499	24.5222	45.5889	354.651	84.1318	47.7716	43.1536	162.185	-1.91154	0.014312	0.481697	Zbtb8b	4	129425765	129440853	-	6489	protein_coding	zinc finger and BTB domain containing 8b [Source:MGI Symbol;Acc:MGI:2387181] && sp|Q8CII0|ZBT8B_MOUSE Zinc finger and BTB domain-containing protein 8B OS=Mus musculus OX=10090 GN=Zbtb8b PE=2 SV=1 && PF00651:BTB/POZ domain	ZBTB
ENSMUSG00000071489	50.1404	5.10878	5.47067	0.882218	1.06496	4.34288	20.24	2.09668	3.28918	0.0143177	0.481697	Ptgdr	14	44851235	44859375	-	3187	protein_coding	prostaglandin D receptor [Source:MGI Symbol;Acc:MGI:102966] && sp|P70263|PD2R_MOUSE Prostaglandin D2 receptor OS=Mus musculus OX=10090 GN=Ptgdr PE=2 SV=1 && PF00001:7 transmembrane receptor (rhodopsin family)	-
ENSMUSG00000023094	313.122	524.161	433.094	687.248	634.716	1282.23	423.459	868.066	-1.03535	0.0143675	0.481697	Msrb2	2	19371440	19394976	+	1377	protein_coding	methionine sulfoxide reductase B2 [Source:MGI Symbol;Acc:MGI:1923717] && sp|Q78J03|MSRB2_MOUSE Methionine-R-sulfoxide reductase B2, mitochondrial OS=Mus musculus OX=10090 GN=Msrb2 PE=1 SV=1 && PF01641:SelR domain	-
ENSMUSG00000076940	16.3724	1.02176	19.1473	0	1.06496	1.08572	12.1805	0.716893	4.13983	0.0143892	0.481697	Iglv2	16	19260401	19260859	-	366	IG_V_gene	immunoglobulin lambda variable 2 [Source:MGI Symbol;Acc:MGI:99548] && sp|P01728|LV2A_MOUSE Ig lambda-2 chain V region OS=Mus musculus OX=10090 PE=3 SV=1 && PF07686:Immunoglobulin V-set domain	-
ENSMUSG00000114022	0	0	0	0	21.2992	11.9429	0	11.0807	-5.93318	0.0144062	0.481697	Gm17330	12	23968681	23968845	-	165	processed_pseudogene	predicted gene, 17330 [Source:MGI Symbol;Acc:MGI:4936964] && sp|O43150|ASAP2_HUMAN Arf-GAP with SH3 domain, ANK repeat and PH domain-containing protein 2 OS=Homo sapiens OX=9606 GN=ASAP2 PE=1 SV=3 && -	-
ENSMUSG00000027895	45.0241	25.5439	6.38244	7.05774	4.25984	3.25716	25.6501	4.85825	2.38627	0.014407	0.481697	Kcnc4	3	107438303	107459552	-	3838	protein_coding	potassium voltage gated channel, Shaw-related subfamily, member 4 [Source:MGI Symbol;Acc:MGI:96670] && sp|Q8R1C0|KCNC4_MOUSE Potassium voltage-gated channel subfamily C member 4 OS=Mus musculus OX=10090 GN=Kcnc4 PE=2 SV=1 && PF11404:Potassium voltage-gated channel|PF00520:Ion transport protein|PF02214:BTB/POZ domain	-
ENSMUSG00000070732	12.2793	5.10878	55.6184	4.41109	2.12992	4.34288	24.3355	3.62796	2.74471	0.0144352	0.481697	Rbm44	1	91145089	91170795	+	6518	protein_coding	RNA binding motif protein 44 [Source:MGI Symbol;Acc:MGI:2685663] && sp|Q3V089|RBM44_MOUSE RNA-binding protein 44 OS=Mus musculus OX=10090 GN=Rbm44 PE=1 SV=1 && PF00076:RNA recognition motif. (a.k.a. RRM, RBD, or RNP domain)	-
ENSMUSG00000091272	0	0	0	37.0531	2.12992	0	0	13.061	-6.17645	0.0144446	0.481697	Gm17641	3	68867917	68870266	-	2350	TEC	predicted gene, 17641 [Source:MGI Symbol;Acc:MGI:4937275] && sp|E9Q0B3|CC080_MOUSE Uncharacterized membrane protein C3orf80 homolog OS=Mus musculus OX=10090 PE=2 SV=1 && PF15843:Domain of unknown function (DUF4719)	-
ENSMUSG00000092353	21.4888	20.4351	12.7649	5.29331	0	3.25716	18.2296	2.85015	2.64981	0.0144837	0.48216	Gm20539	2	18742715	18760862	-	1384	lincRNA	predicted gene 20539 [Source:MGI Symbol;Acc:MGI:5142004] && sp|O75602|SPAG6_HUMAN Sperm-associated antigen 6 OS=Homo sapiens OX=9606 GN=SPAG6 PE=2 SV=1 && -	-
ENSMUSG00000101174	91.0714	84.8058	155.002	47.6398	58.5728	49.9431	110.293	52.0519	1.08567	0.0146058	0.484823	Hoxd4	2	74711929	74729160	+	2948	protein_coding	homeobox D4 [Source:MGI Symbol;Acc:MGI:96208] && sp|P10628|HXD4_MOUSE Homeobox protein Hox-D4 OS=Mus musculus OX=10090 GN=Hoxd4 PE=1 SV=3 && PF00046:Homeodomain	Homeobox
ENSMUSG00000058669	48.0939	3.06527	12.7649	0	4.25984	0	21.308	1.41995	3.93314	0.0146146	0.484823	Nkx2-9	12	56611389	56613284	-	1264	protein_coding	NK2 homeobox 9 [Source:MGI Symbol;Acc:MGI:1270158] && sp|O70584|NKX28_MOUSE Homeobox protein Nkx-2.8 OS=Mus musculus OX=10090 GN=Nkx2-8 PE=2 SV=2 && PF00046:Homeodomain	Homeobox
ENSMUSG00000097464	60.3732	11.2393	56.5302	15.8799	3.19488	8.68575	42.7142	9.25352	2.1964	0.0146968	0.485785	Gm26736	6	4946568	4947803	+	1236	TEC	predicted gene, 26736 [Source:MGI Symbol;Acc:MGI:5477230] && - && -	-
ENSMUSG00000030587	298.796	216.612	128.561	73.2241	135.25	68.4003	214.656	92.2914	1.21812	0.0147325	0.485785	2200002D01Rik	7	29246561	29248466	-	1564	protein_coding	RIKEN cDNA 2200002D01 gene [Source:MGI Symbol;Acc:MGI:1919525] && sp|Q9CX30|YIF1B_MOUSE Protein YIF1B OS=Mus musculus OX=10090 GN=Yif1b PE=1 SV=2 && PF15761:Immortalisation up-regulated protein	-
ENSMUSG00000034664	386.798	269.744	204.238	130.568	184.238	110.743	286.927	141.85	1.01615	0.0147371	0.485785	Itga2b	11	102453297	102470122	-	5454	protein_coding	integrin alpha 2b [Source:MGI Symbol;Acc:MGI:96601] && sp|Q9QUM0|ITA2B_MOUSE Integrin alpha-IIb OS=Mus musculus OX=10090 GN=Itga2b PE=1 SV=2 && PF08441:Integrin alpha|PF01839:FG-GAP repeat	-
ENSMUSG00000037278	259.912	136.915	310.004	605.201	296.059	740.46	235.61	547.24	-1.21544	0.0147454	0.485785	Tmem97	11	78541817	78550777	-	1375	protein_coding	transmembrane protein 97 [Source:MGI Symbol;Acc:MGI:1916321] && sp|Q8VD00|SGMR2_MOUSE Sigma intracellular receptor 2 OS=Mus musculus OX=10090 GN=Tmem97 PE=1 SV=1 && PF05241:EXPERA (EXPanded EBP superfamily)	-
ENSMUSG00000106933	16.3724	2.04351	19.1473	1.76444	0	1.08572	12.5211	0.950051	3.68557	0.0148337	0.487849	Gm43621	2	36248709	36250730	-	2022	TEC	predicted gene 43621 [Source:MGI Symbol;Acc:MGI:5663758] && sp|P22437|PGH1_MOUSE Prostaglandin G/H synthase 1 OS=Mus musculus OX=10090 GN=Ptgs1 PE=1 SV=1 && -	-
ENSMUSG00000076441	194.422	528.248	147.708	505.511	636.846	1237.72	290.126	793.359	-1.45145	0.0149449	0.49066	Ass1	2	31470207	31520672	+	2414	protein_coding	argininosuccinate synthetase 1 [Source:MGI Symbol;Acc:MGI:88090] && sp|P16460|ASSY_MOUSE Argininosuccinate synthase OS=Mus musculus OX=10090 GN=Ass1 PE=1 SV=1 && PF00764:Arginosuccinate synthase	-
ENSMUSG00000050357	18.4189	15.3264	26.4415	54.6975	78.807	31.4859	20.0623	54.9968	-1.45204	0.0149715	0.49069	Carmil2	8	105686274	105698187	+	5487	protein_coding	capping protein regulator and myosin 1 linker 2 [Source:MGI Symbol;Acc:MGI:2685431] && sp|Q3V3V9|CARL2_MOUSE Capping protein, Arp2/3 and myosin-I linker protein 2 OS=Mus musculus OX=10090 GN=Carmil2 PE=1 SV=2 && PF16000:CARMIL C-terminus|PF17888:Carmil pleckstrin homology domain|PF13516:Leucine Rich repeat	-
ENSMUSG00000090031	114.607	122.611	90.266	57.3441	64.9625	35.8287	109.161	52.7118	1.04811	0.0150218	0.491008	4732440D04Rik	1	6209866	6215293	-	5428	antisense	RIKEN cDNA 4732440D04 gene [Source:MGI Symbol;Acc:MGI:3604103] && - && -	-
ENSMUSG00000071716	6.13964	8.17405	5.47067	50.2864	30.8838	7.60003	6.59479	29.5901	-2.17238	0.0150327	0.491008	Apol7e	15	77698857	77719285	+	2414	protein_coding	apolipoprotein L 7e [Source:MGI Symbol;Acc:MGI:3704456] && sp|O95236|APOL3_HUMAN Apolipoprotein L3 OS=Homo sapiens OX=9606 GN=APOL3 PE=1 SV=3 && PF05461:Apolipoprotein L	-
ENSMUSG00000110765	0	1.02176	0	1.76444	9.58464	14.1143	0.340586	8.48781	-4.58368	0.0150581	1	Gm47468	9	103082741	103085537	-	765	antisense	predicted gene, 47468 [Source:MGI Symbol;Acc:MGI:6096435] && - && -	-
ENSMUSG00000041220	804.293	494.53	644.627	2220.54	653.885	1655.72	647.817	1510.05	-1.22109	0.0150709	0.491195	Elovl6	3	129532355	129638495	+	6431	protein_coding	ELOVL family member 6, elongation of long chain fatty acids (yeast) [Source:MGI Symbol;Acc:MGI:2156528] && sp|Q920L5|ELOV6_MOUSE Elongation of very long chain fatty acids protein 6 OS=Mus musculus OX=10090 GN=Elovl6 PE=1 SV=1 && PF01151:GNS1/SUR4 family	-
ENSMUSG00000024530	50.1404	63.3489	77.5011	32.6421	29.8189	23.8858	63.6635	28.7822	1.14373	0.0150899	0.491195	Prelid3a	18	67464866	67479835	+	3201	protein_coding	PRELI domain containing 3A [Source:MGI Symbol;Acc:MGI:2442865] && sp|Q8VE85|PLD3A_MOUSE PRELI domain containing protein 3A OS=Mus musculus OX=10090 GN=Prelid3a PE=1 SV=1 && PF04707:PRELI-like family	-
ENSMUSG00000022951	1512.4	715.23	775.011	430.522	623.001	409.316	1000.88	487.613	1.0375	0.0151827	0.493372	Rcan1	16	92391953	92470867	-	3085	protein_coding	regulator of calcineurin 1 [Source:MGI Symbol;Acc:MGI:1890564] && sp|Q9JHG6|RCAN1_MOUSE Calcipressin-1 OS=Mus musculus OX=10090 GN=Rcan1 PE=1 SV=2 && PF04847:Calcipressin	-
ENSMUSG00000083489	9.20947	2.04351	8.206	0	0	0	6.48633	0	5.13144	0.0151876	1	Gm11784	4	3386846	3388691	+	474	unprocessed_pseudogene	predicted gene 11784 [Source:MGI Symbol;Acc:MGI:3649457] && - && -	-
ENSMUSG00000041073	141.212	122.611	114.884	171.15	205.537	555.888	126.236	310.859	-1.29958	0.0152819	0.494327	Nacad	11	6597823	6606053	-	4892	protein_coding	NAC alpha domain containing [Source:MGI Symbol;Acc:MGI:3603030] && sp|Q5SWP3|NACAD_MOUSE NAC-alpha domain-containing protein 1 OS=Mus musculus OX=10090 GN=Nacad PE=1 SV=1 && PF19026:HYPK UBA domain|PF01849:NAC domain	-
ENSMUSG00000058454	223.074	236.026	541.596	741.063	638.976	744.803	333.565	708.281	-1.0857	0.0152865	0.494327	Dhcr7	7	143823145	143848410	+	5817	protein_coding	7-dehydrocholesterol reductase [Source:MGI Symbol;Acc:MGI:1298378] && sp|O88455|DHCR7_MOUSE 7-dehydrocholesterol reductase OS=Mus musculus OX=10090 GN=Dhcr7 PE=1 SV=1 && PF01222:Ergosterol biosynthesis ERG4/ERG24 family	-
novel.207	230.237	419.942	218.827	37.0531	188.498	70.5717	289.668	98.7076	1.55478	0.0152898	0.494327	-	13	3380762	3405816	-	25055	-	- && P11369.2 RecName: Full=LINE-1 retrotransposable element ORF2 protein; Short=ORF2p; AltName: Full=Long interspersed element-1; Short=L1; AltName: Full=Retrovirus-related Pol polyprotein LINE-1; Includes: RecName: Full=Reverse transcriptase; Includes: RecName: Full=Endonuclease && PF00665:Integrase core domain|PF06817:Reverse transcriptase thumb domain|PF00075:RNase H|PF00098:Zinc knuckle|PF00…	rve
ENSMUSG00000030270	0	0	0.911778	13.2333	5.3248	4.34288	0.303926	7.63365	-4.44228	0.0154879	1	Cpne9	6	113282307	113305627	+	7874	protein_coding	copine family member IX [Source:MGI Symbol;Acc:MGI:2443052] && sp|Q8IYJ1|CPNE9_HUMAN Copine-9 OS=Homo sapiens OX=9606 GN=CPNE9 PE=1 SV=3 && PF00168:C2 domain|PF07002:Copine	-
novel.32	0	0	0	0	41.5334	1.08572	0	14.2064	-6.29269	0.0154906	0.499972	-	1	66065071	66074515	-	1055	-	- && P11369.2 RecName: Full=LINE-1 retrotransposable element ORF2 protein; Short=ORF2p; AltName: Full=Long interspersed element-1; Short=L1; AltName: Full=Retrovirus-related Pol polyprotein LINE-1; Includes: RecName: Full=Reverse transcriptase; Includes: RecName: Full=Endonuclease && -	-
ENSMUSG00000048939	11.256	10.2176	0.911778	250.55	0	28.2287	7.46179	92.9262	-3.64328	0.0155272	0.500305	Atp13a5	16	29231851	29378732	-	4661	protein_coding	ATPase type 13A5 [Source:MGI Symbol;Acc:MGI:2444068] && sp|Q3TYU2|AT135_MOUSE Probable cation-transporting ATPase 13A5 OS=Mus musculus OX=10090 GN=Atp13a5 PE=2 SV=2 && PF00122:E1-E2 ATPase|PF00690:Cation transporter/ATPase, N-terminus|PF12409:P5-type ATPase cation transporter|PF00702:haloacid dehalogenase-like hydrolase	-
ENSMUSG00000023367	6057.78	10721.3	6199.18	3338.31	5191.68	3543.79	7659.42	4024.59	0.928411	0.0155848	0.501073	Tmem176a	6	48840919	48847071	+	3810	protein_coding	transmembrane protein 176A [Source:MGI Symbol;Acc:MGI:1913308] && sp|Q9DCS1|T176A_MOUSE Transmembrane protein 176A OS=Mus musculus OX=10090 GN=Tmem176a PE=1 SV=2 && PF04103:CD20-like family	-
ENSMUSG00000089769	35.8146	77.6535	82.06	3.52887	23.4291	26.0573	65.176	17.6717	1.89275	0.0156035	0.501073	Gm16574	17	12818793	12819537	+	745	processed_pseudogene	predicted gene 16574 [Source:MGI Symbol;Acc:MGI:4414994] && sp|P46061|RAGP1_MOUSE Ran GTPase-activating protein 1 OS=Mus musculus OX=10090 GN=Rangap1 PE=1 SV=2 && -	-
ENSMUSG00000104088	5.11637	2.04351	12.7649	0	0	0	6.64159	0	5.16774	0.0157679	1	Gm38275	19	11582826	11584357	-	1532	TEC	predicted gene, 38275 [Source:MGI Symbol;Acc:MGI:5611503] && - && -	-
ENSMUSG00000029348	34.7913	81.7405	199.679	20.291	51.1181	14.1143	105.404	28.5078	1.88914	0.0157696	0.504694	Asphd2	5	112384354	112394866	-	4010	protein_coding	aspartate beta-hydroxylase domain containing 2 [Source:MGI Symbol;Acc:MGI:1920148] && sp|Q80VP9|ASPH2_MOUSE Aspartate beta-hydroxylase domain-containing protein 2 OS=Mus musculus OX=10090 GN=Asphd2 PE=1 SV=1 && PF05118:Aspartyl/Asparaginyl beta-hydroxylase	-
ENSMUSG00000097834	12.2793	10.2176	7.29422	1.76444	0	1.08572	9.93036	0.950051	3.34217	0.0157945	0.504694	Gm26911	6	101198569	101220141	+	2404	antisense	predicted gene, 26911 [Source:MGI Symbol;Acc:MGI:5477405] && - && -	-
ENSMUSG00000003934	120.746	165.525	320.946	104.102	88.3917	76.0003	202.406	89.4979	1.17722	0.0158166	0.504694	Efnb3	11	69554092	69560205	-	3183	protein_coding	ephrin B3 [Source:MGI Symbol;Acc:MGI:109196] && sp|O35393|EFNB3_MOUSE Ephrin-B3 OS=Mus musculus OX=10090 GN=Efnb3 PE=1 SV=1 && PF00812:Ephrin	-
ENSMUSG00000051279	34.7913	17.3699	29.1769	35.2887	36.2086	272.516	27.1127	114.671	-2.07895	0.0158221	0.504694	Gdf6	4	9844372	9862345	+	3532	protein_coding	growth differentiation factor 6 [Source:MGI Symbol;Acc:MGI:95689] && sp|P43028|GDF6_MOUSE Growth/differentiation factor 6 OS=Mus musculus OX=10090 GN=Gdf6 PE=2 SV=2 && PF00688:TGF-beta propeptide|PF00019:Transforming growth factor beta like domain	-
ENSMUSG00000026630	83.9085	42.9138	77.5011	30.8776	29.8189	8.68575	68.1078	23.1274	1.55366	0.0158784	0.505644	Batf3	1	191097847	191108945	+	1597	protein_coding	basic leucine zipper transcription factor, ATF-like 3 [Source:MGI Symbol;Acc:MGI:1925491] && sp|Q9D275|BATF3_MOUSE Basic leucine zipper transcriptional factor ATF-like 3 OS=Mus musculus OX=10090 GN=Batf3 PE=2 SV=1 && -	TF_bZIP
ENSMUSG00000033152	206.701	300.397	395.711	162.328	179.978	100.972	300.936	147.759	1.02604	0.016009	0.508954	Podxl2	6	88842558	88875044	-	5749	protein_coding	podocalyxin-like 2 [Source:MGI Symbol;Acc:MGI:2442488] && sp|Q8CAE9|PDXL2_MOUSE Podocalyxin-like protein 2 OS=Mus musculus OX=10090 GN=Podxl2 PE=1 SV=2 && PF06365:CD34/Podocalyxin family	-
ENSMUSG00000046215	50.1404	2.04351	0.911778	1.76444	0	0	17.6986	0.588145	4.82891	0.0160408	0.509114	Rprml	11	103649570	103650579	+	1010	protein_coding	reprimo-like [Source:MGI Symbol;Acc:MGI:2144486] && sp|Q3URD2|RPRML_MOUSE Reprimo-like protein OS=Mus musculus OX=10090 GN=Rprml PE=1 SV=1 && -	-
ENSMUSG00000063873	3634.67	5128.2	1022.1	722.536	1604.89	1254.01	3261.66	1193.81	1.4501	0.0161311	0.51113	Slc24a3	2	145167754	145642166	+	4564	protein_coding	solute carrier family 24 (sodium/potassium/calcium exchanger), member 3 [Source:MGI Symbol;Acc:MGI:2137513] && sp|Q99PD7|NCKX3_MOUSE Sodium/potassium/calcium exchanger 3 OS=Mus musculus OX=10090 GN=Slc24a3 PE=1 SV=3 && PF01699:Sodium/calcium exchanger protein	-
ENSMUSG00000048484	3.06982	4.08703	18.2356	0	1.06496	0	8.46413	0.354987	4.55709	0.0162114	1	Gm7461	8	4677539	4678365	-	827	TEC	predicted gene 7461 [Source:MGI Symbol;Acc:MGI:3645338] && - && -	-
ENSMUSG00000036553	423.636	330.027	302.71	543.446	543.129	666.632	352.124	584.402	-0.731002	0.0162924	0.515352	Sh3tc1	5	35697180	35739987	-	5735	protein_coding	SH3 domain and tetratricopeptide repeats 1 [Source:MGI Symbol;Acc:MGI:2678949] && sp|Q8TE82|S3TC1_HUMAN SH3 domain and tetratricopeptide repeat-containing protein 1 OS=Homo sapiens OX=9606 GN=SH3TC1 PE=1 SV=3 && PF00018:SH3 domain	-
ENSMUSG00000032484	0	0	0	0	64.9625	0	0	21.6542	-6.90148	0.0163183	0.515352	Ngp	9	110419747	110423012	+	1222	protein_coding	neutrophilic granule protein [Source:MGI Symbol;Acc:MGI:105983] && sp|O08692|NGP_MOUSE Neutrophilic granule protein OS=Mus musculus OX=10090 GN=Ngp PE=1 SV=1 && PF00666:Cathelicidin	-
ENSMUSG00000049709	21.4888	19.4134	10.9413	104.984	38.3386	27.143	17.2812	56.8218	-1.72413	0.016487	0.519181	Nlrp10	7	108921852	108930178	-	4504	protein_coding	NLR family, pyrin domain containing 10 [Source:MGI Symbol;Acc:MGI:2444084] && sp|Q8CCN1|NAL10_MOUSE NACHT, LRR and PYD domains-containing protein 10 OS=Mus musculus OX=10090 GN=Nlrp10 PE=1 SV=1 && PF05729:NACHT domain|PF02758:PAAD/DAPIN/Pyrin domain|PF17779:NOD2 winged helix domain	-
ENSMUSG00000084843	64.4663	88.8928	62.0009	22.0554	26.624	44.5145	71.7867	31.0646	1.21288	0.0165125	0.519181	B230312C02Rik	2	180370491	180385885	-	1703	lincRNA	RIKEN cDNA B230312C02 gene [Source:MGI Symbol;Acc:MGI:2444130] && - && -	-
ENSMUSG00000079470	109.49	101.154	128.561	129.686	249.201	374.573	113.068	251.153	-1.14983	0.0165281	0.519181	Utp14b	1	78658038	78671512	+	7679	protein_coding	UTP14B small subunit processome component [Source:MGI Symbol;Acc:MGI:2445092] && sp|Q6EJB6|UT14B_MOUSE U3 small nucleolar RNA-associated protein 14 homolog B OS=Mus musculus OX=10090 GN=Utp14b PE=1 SV=2 && PF04615:Utp14 protein	-
ENSMUSG00000057766	103.351	872.58	311.828	117.335	172.523	110.743	429.253	133.534	1.68471	0.0165485	0.519181	Ankrd29	18	12252362	12305797	-	4067	protein_coding	ankyrin repeat domain 29 [Source:MGI Symbol;Acc:MGI:2687055] && sp|Q8N6D5|ANR29_HUMAN Ankyrin repeat domain-containing protein 29 OS=Homo sapiens OX=9606 GN=ANKRD29 PE=1 SV=2 && PF13637:Ankyrin repeats (many copies)|PF12796:Ankyrin repeats (3 copies)	-
ENSMUSG00000038074	415.449	112.393	409.388	731.358	436.633	1529.78	312.41	899.257	-1.52503	0.0166111	0.520194	Fkbp14	6	54577604	54597308	-	4149	protein_coding	FK506 binding protein 14 [Source:MGI Symbol;Acc:MGI:2387639] && sp|P59024|FKB14_MOUSE Peptidyl-prolyl cis-trans isomerase FKBP14 OS=Mus musculus OX=10090 GN=Fkbp14 PE=1 SV=1 && PF00254:FKBP-type peptidyl-prolyl cis-trans isomerase|PF13499:EF-hand domain pair	-
ENSMUSG00000022208	140.189	189.025	100.296	260.254	219.382	388.687	143.17	289.441	-1.01606	0.0166418	0.520194	Jph4	14	55106826	55116935	-	7064	protein_coding	junctophilin 4 [Source:MGI Symbol;Acc:MGI:2443113] && sp|Q80WT0|JPH4_MOUSE Junctophilin-4 OS=Mus musculus OX=10090 GN=Jph4 PE=2 SV=1 && PF02493:MORN repeat	-
ENSMUSG00000036602	32.7448	28.6092	12.7649	8.82218	2.12992	6.51432	24.7063	5.82214	2.0704	0.0166626	0.520194	Alx1	10	102998707	103030215	-	5756	protein_coding	ALX homeobox 1 [Source:MGI Symbol;Acc:MGI:104621] && sp|Q8C8B0|ALX1_MOUSE ALX homeobox protein 1 OS=Mus musculus OX=10090 GN=Alx1 PE=1 SV=1 && PF00046:Homeodomain|PF03826:OAR motif	Homeobox
ENSMUSG00000036964	20.4655	24.5222	31.9122	9.70439	8.51968	6.51432	25.6333	8.24613	1.63225	0.0168397	0.524864	Trim17	11	58954685	58973098	+	3736	protein_coding	tripartite motif-containing 17 [Source:MGI Symbol;Acc:MGI:1861440] && sp|Q7TPM3|TRI17_MOUSE E3 ubiquitin-protein ligase TRIM17 OS=Mus musculus OX=10090 GN=Trim17 PE=2 SV=1 && PF13445:RING-type zinc-finger|PF00643:B-box zinc finger|PF00622:SPRY domain|PF00125:Core histone H2A/H2B/H3/H4|PF16211:C-terminus of histone H2A	-
ENSMUSG00000032243	78.7921	107.284	106.678	123.51	591.053	146.572	97.5848	287.045	-1.55586	0.0170661	0.530081	Itga11	9	62677826	62783982	+	5131	protein_coding	integrin alpha 11 [Source:MGI Symbol;Acc:MGI:2442114] && sp|P61622|ITA11_MOUSE Integrin alpha-11 OS=Mus musculus OX=10090 GN=Itga11 PE=1 SV=1 && PF00092:von Willebrand factor type A domain|PF08441:Integrin alpha	-
ENSMUSG00000105906	71.6292	25.5439	24.618	82.0462	568.689	16.2858	40.597	222.34	-2.45373	0.0170869	0.530081	Iglc1	16	19061618	19062071	-	454	IG_C_gene	immunoglobulin lambda constant 1 [Source:MGI Symbol;Acc:MGI:99546] && sp|P01843|LAC1_MOUSE Ig lambda-1 chain C region OS=Mus musculus OX=10090 PE=1 SV=1 && PF07654:Immunoglobulin C1-set domain	-
ENSMUSG00000067724	31.7215	12.2611	1.82356	1.76444	1.06496	2.17144	15.2687	1.66694	3.19131	0.0170904	0.530081	Gbx1	5	24502757	24527202	-	3475	protein_coding	gastrulation brain homeobox 1 [Source:MGI Symbol;Acc:MGI:95667] && sp|P82976|GBX1_MOUSE Homeobox protein GBX-1 OS=Mus musculus OX=10090 GN=Gbx1 PE=2 SV=2 && PF00046:Homeodomain	Homeobox
ENSMUSG00000095159	15.3491	22.4787	34.6475	75.8707	33.0138	95.5433	24.1584	68.1426	-1.4931	0.0171214	0.53018	Tubb4b-ps1	5	7179365	7180700	+	1336	processed_pseudogene	tubulin, beta 4B class IVB, pseudogene 1 [Source:MGI Symbol;Acc:MGI:3642800] && sp|Q3MHM5|TBB4B_BOVIN Tubulin beta-4B chain OS=Bos taurus OX=9913 GN=TUBB4B PE=2 SV=1 && PF00091:Tubulin/FtsZ family, GTPase domain|PF03953:Tubulin C-terminal domain	-
ENSMUSG00000031737	3.06982	0	0	82.9285	5.3248	0	1.02327	29.4178	-4.86334	0.0173162	0.532784	Irx5	8	92357625	92376286	+	3127	protein_coding	Iroquois homeobox 5 [Source:MGI Symbol;Acc:MGI:1859086] && sp|Q9JKQ4|IRX5_MOUSE Iroquois-class homeodomain protein IRX-5 OS=Mus musculus OX=10090 GN=Irx5 PE=2 SV=1 && PF05920:Homeobox KN domain	Homeobox
novel.185	18.4189	12.2611	7.29422	2.64665	2.12992	0	12.6581	1.59219	2.9583	0.0173466	0.532784	-	13	17948681	17949898	+	1218	-	- && - && -	-
ENSMUSG00000087698	0	5.10878	0.911778	22.0554	8.51968	17.3715	2.00685	15.9822	-3.00616	0.0173487	0.532784	Gm13031	4	140947666	140957902	-	924	antisense	predicted gene 13031 [Source:MGI Symbol;Acc:MGI:3702680] && sp|Q9Y2J8|PADI2_HUMAN Protein-arginine deiminase type-2 OS=Homo sapiens OX=9606 GN=PADI2 PE=1 SV=2 && -	-
ENSMUSG00000095571	0	0	2.73533	2.64665	21.2992	17.3715	0.911778	13.7725	-3.86586	0.017363	0.532784	Ighv5-17	12	113859149	113859670	-	405	IG_V_gene	immunoglobulin heavy variable 5-17 [Source:MGI Symbol;Acc:MGI:4439533] && sp|P18526|HVM55_MOUSE Ig heavy chain V region 345 OS=Mus musculus OX=10090 PE=1 SV=1 && PF07686:Immunoglobulin V-set domain	-
ENSMUSG00000047789	411.356	619.185	424.888	313.187	285.409	242.115	485.143	280.237	0.791073	0.0173885	0.532784	Slc38a9	13	112660751	112738749	+	16704	protein_coding	solute carrier family 38, member 9 [Source:MGI Symbol;Acc:MGI:1918839] && sp|Q8BGD6|S38A9_MOUSE Sodium-coupled neutral amino acid transporter 9 OS=Mus musculus OX=10090 GN=Slc38a9 PE=1 SV=1 && PF01490:Transmembrane amino acid transporter protein	-
ENSMUSG00000022114	283.447	335.136	513.331	548.739	679.444	965.204	377.305	731.129	-0.953661	0.0174004	0.532784	Spry2	14	105891947	105896819	-	2087	protein_coding	sprouty RTK signaling antagonist 2 [Source:MGI Symbol;Acc:MGI:1345138] && sp|Q9QXV8|SPY2_MOUSE Protein sprouty homolog 2 OS=Mus musculus OX=10090 GN=Spry2 PE=1 SV=1 && PF05210:Sprouty protein (Spry)	-
ENSMUSG00000025950	1930.92	1529.57	1068.6	5929.38	2054.31	2418.98	1509.7	3467.56	-1.19982	0.017401	0.532784	Idh1	1	65158616	65186500	-	2771	protein_coding	isocitrate dehydrogenase 1 (NADP+), soluble [Source:MGI Symbol;Acc:MGI:96413] && sp|O88844|IDHC_MOUSE Isocitrate dehydrogenase [NADP] cytoplasmic OS=Mus musculus OX=10090 GN=Idh1 PE=1 SV=2 && PF00180:Isocitrate/isopropylmalate dehydrogenase	-
ENSMUSG00000117921	4.0931	26.5657	41.03	1.76444	7.45472	2.17144	23.8963	3.79686	2.66735	0.01752	0.53371	Gm50186	19	54084559	54086658	+	1731	lincRNA	predicted gene, 50186 [Source:MGI Symbol;Acc:MGI:6302959] && - && -	-
novel.725	119.723	89.9146	72.0304	25.5843	60.7027	15.2001	93.8894	33.829	1.47387	0.0175207	0.53371	-	8	88480259	88485047	+	2375	-	- && - && -	-
ENSMUSG00000053441	132.002	81.7405	215.179	466.693	189.563	363.716	142.974	339.991	-1.24929	0.0175245	0.53371	Adamts19	18	58836667	59054060	+	14040	protein_coding	a disintegrin-like and metallopeptidase (reprolysin type) with thrombospondin type 1 motif, 19 [Source:MGI Symbol;Acc:MGI:2442875] && sp|P59509|ATS19_MOUSE A disintegrin and metalloproteinase with thrombospondin motifs 19 OS=Mus musculus OX=10090 GN=Adamts19 PE=2 SV=1 && PF19030:Thrombospondin type 1 domain|PF17771:ADAM cysteine-rich domain|PF01562:Reprolysin family propeptide|PF00090:Thrombospon…	-
ENSMUSG00000026070	1004.86	278.94	237.062	54.6975	203.407	212.801	506.952	156.969	1.69227	0.0175432	0.53371	Il18r1	1	40465552	40500854	+	4817	protein_coding	interleukin 18 receptor 1 [Source:MGI Symbol;Acc:MGI:105383] && sp|Q61098|IL18R_MOUSE Interleukin-18 receptor 1 OS=Mus musculus OX=10090 GN=Il18r1 PE=1 SV=1 && PF01582:TIR domain|PF13895:Immunoglobulin domain	-
novel.208	88.0016	35.7615	153.179	37.0531	35.1437	26.0573	92.3139	32.7514	1.49496	0.0175769	0.533884	-	13	12829090	12831903	-	2814	-	- && P31789.1 RecName: Full=Envelope glycoprotein; AltName: Full=Env polyprotein; Contains: RecName: Full=Surface protein; Short=SU; Contains: RecName: Full=Transmembrane protein; Short=TM; Flags: Precursor [Mouse Intracisternal A-particle] && -	-
ENSMUSG00000057457	0	2.04351	0	70.5774	2.12992	0	0.681171	24.2358	-5.17475	0.0177533	0.538386	Phex	X	157162075	157415312	-	6291	protein_coding	phosphate regulating endopeptidase homolog, X-linked [Source:MGI Symbol;Acc:MGI:107489] && sp|P70669|PHEX_MOUSE Phosphate-regulating neutral endopeptidase PHEX OS=Mus musculus OX=10090 GN=Phex PE=1 SV=1 && PF01431:Peptidase family M13|PF05649:Peptidase family M13	-
ENSMUSG00000037379	909.691	1132.11	394.8	742.827	3318.41	2677.38	812.199	2246.21	-1.46761	0.0178187	0.539511	Spon2	5	33198184	33218455	-	2947	protein_coding	spondin 2, extracellular matrix protein [Source:MGI Symbol;Acc:MGI:1923724] && sp|Q8BMS2|SPON2_MOUSE Spondin-2 OS=Mus musculus OX=10090 GN=Spon2 PE=2 SV=2 && PF06468:Spondin_N|PF19028:Spondin-like TSP1 domain	-
ENSMUSG00000009350	6.13964	2.04351	1.82356	7.93996	10.6496	42.343	3.33557	20.3109	-2.60952	0.0178796	0.53974	Mpo	11	87793581	87804413	+	3424	protein_coding	myeloperoxidase [Source:MGI Symbol;Acc:MGI:97137] && sp|P11247|PERM_MOUSE Myeloperoxidase OS=Mus musculus OX=10090 GN=Mpo PE=1 SV=2 && PF03098:Animal haem peroxidase	-
ENSMUSG00000045327	6.13964	9.19581	7.29422	27.3487	15.9744	30.4001	7.54323	24.5744	-1.70537	0.0179059	0.53974	6330549D23Rik	3	96606659	96629820	-	3228	transcribed_processed_pseudogene	RIKEN cDNA 6330549D23 gene [Source:MGI Symbol;Acc:MGI:2442586] && sp|Q8R3P6|INT14_MOUSE Integrator complex subunit 14 OS=Mus musculus OX=10090 GN=Ints14 PE=1 SV=1 && -	-
ENSMUSG00000032018	882.062	828.645	492.36	1523.59	1168.26	1245.32	734.356	1312.39	-0.838035	0.0179114	0.53974	Sc5d	9	42251595	42264256	-	4866	protein_coding	sterol-C5-desaturase [Source:MGI Symbol;Acc:MGI:1353611] && sp|O88822|SC5D_MOUSE Lathosterol oxidase OS=Mus musculus OX=10090 GN=Sc5d PE=2 SV=2 && PF04116:Fatty acid hydroxylase superfamily	-
novel.675	14.3258	124.654	139.502	13.2333	39.4035	15.2001	92.8274	22.6123	2.04069	0.0179527	0.53974	-	7	69056596	69079691	+	4738	-	- && P11369.2 RecName: Full=LINE-1 retrotransposable element ORF2 protein; Short=ORF2p; AltName: Full=Long interspersed element-1; Short=L1; AltName: Full=Retrovirus-related Pol polyprotein LINE-1; Includes: RecName: Full=Reverse transcriptase; Includes: RecName: Full=Endonuclease && -	-
ENSMUSG00000059991	208.748	162.459	67.4715	165.857	408.945	625.374	146.226	400.059	-1.4522	0.0179678	0.53974	Nptx2	5	144545902	144557478	+	2536	protein_coding	neuronal pentraxin 2 [Source:MGI Symbol;Acc:MGI:1858209] && sp|O70340|NPTX2_MOUSE Neuronal pentraxin-2 OS=Mus musculus OX=10090 GN=Nptx2 PE=2 SV=1 && PF00354:Pentaxin family	-
ENSMUSG00000037254	22.512	16.3481	2.73533	207.321	26.624	13.0286	13.8652	82.3246	-2.57546	0.0180973	0.542778	Itih2	2	10094593	10131396	-	3315	protein_coding	inter-alpha trypsin inhibitor, heavy chain 2 [Source:MGI Symbol;Acc:MGI:96619] && sp|Q61703|ITIH2_MOUSE Inter-alpha-trypsin inhibitor heavy chain H2 OS=Mus musculus OX=10090 GN=Itih2 PE=1 SV=1 && PF00092:von Willebrand factor type A domain|PF08487:Vault protein inter-alpha-trypsin domain|PF06668:Inter-alpha-trypsin inhibitor heavy chain C-terminus	-
ENSMUSG00000113495	16.3724	6.13054	9.11778	0	1.06496	2.17144	10.5402	1.0788	3.34011	0.0181527	0.543584	Gm19792	13	62336463	62340727	-	2021	lincRNA	predicted gene, 19792 [Source:MGI Symbol;Acc:MGI:5011977] && - && -	-
ENSMUSG00000096956	1268.86	876.667	1043.99	585.793	518.635	769.775	1063.17	624.734	0.767208	0.0182597	0.54593	Snhg18	15	32240565	32244662	-	1486	lincRNA	small nucleolar RNA host gene 18 [Source:MGI Symbol;Acc:MGI:1914085] && - && -	-
ENSMUSG00000030762	4.0931	55.1749	6.38244	236.434	15.9744	137.886	21.8835	130.098	-2.57427	0.0183034	0.546334	Aqp8	7	123462291	123468004	+	1581	protein_coding	aquaporin 8 [Source:MGI Symbol;Acc:MGI:1195271] && sp|P56404|AQP8_MOUSE Aquaporin-8 OS=Mus musculus OX=10090 GN=Aqp8 PE=2 SV=1 && PF00230:Major intrinsic protein	-
ENSMUSG00000029120	28.6517	271.787	82.06	838.107	57.5078	950.004	127.5	615.206	-2.27086	0.0183305	0.546334	Ppp2r2c	5	36868513	36955078	+	4450	protein_coding	protein phosphatase 2, regulatory subunit B, gamma [Source:MGI Symbol;Acc:MGI:2442660] && sp|Q8BG02|2ABG_MOUSE Serine/threonine-protein phosphatase 2A 55 kDa regulatory subunit B gamma isoform OS=Mus musculus OX=10090 GN=Ppp2r2c PE=1 SV=1 && -	-
ENSMUSG00000024817	1707.84	2262.17	2162.74	1389.49	1256.65	1325.66	2044.25	1323.94	0.626704	0.0184127	0.54793	Uhrf2	19	30030513	30093722	+	8590	protein_coding	ubiquitin-like, containing PHD and RING finger domains 2 [Source:MGI Symbol;Acc:MGI:1923718] && sp|Q7TMI3|UHRF2_MOUSE E3 ubiquitin-protein ligase UHRF2 OS=Mus musculus OX=10090 GN=Uhrf2 PE=1 SV=1 && PF02182:SAD/SRA domain|PF00240:Ubiquitin family|PF12148:Tandem tudor domain within UHRF1|PF00628:PHD-finger	-
ENSMUSG00000019990	121.77	432.203	260.768	524.919	529.285	858.804	271.58	637.669	-1.23131	0.01872	0.556206	Pde7b	10	20398004	20725078	-	12444	protein_coding	phosphodiesterase 7B [Source:MGI Symbol;Acc:MGI:1352752] && sp|Q9QXQ1|PDE7B_MOUSE cAMP-specific 3',5'-cyclic phosphodiesterase 7B OS=Mus musculus OX=10090 GN=Pde7b PE=1 SV=1 && -	-
ENSMUSG00000029838	3630.58	2272.39	2541.12	1194.52	1455.8	2022.69	2814.7	1557.67	0.853725	0.0187641	0.556217	Ptn	6	36714929	36810220	-	3433	protein_coding	pleiotrophin [Source:MGI Symbol;Acc:MGI:97804] && sp|P21782|PTN_BOVIN Pleiotrophin OS=Bos taurus OX=9913 GN=PTN PE=1 SV=2 && PF01091:PTN/MK heparin-binding protein family, C-terminal domain|PF05196:PTN/MK heparin-binding protein family, N-terminal domain	-
novel.987	100.281	16.3481	16.412	0.882218	15.9744	4.34288	44.347	7.0665	2.65962	0.0187787	0.556217	-	X	144273460	144278747	-	832	-	- && - && -	-
ENSMUSG00000046841	2622.65	1517.31	1999.53	2985.42	3382.31	4616.48	2046.5	3661.4	-0.839193	0.0188239	0.556693	Ckap4	10	84526305	84534062	-	3089	protein_coding	cytoskeleton-associated protein 4 [Source:MGI Symbol;Acc:MGI:2444926] && sp|Q8BMK4|CKAP4_MOUSE Cytoskeleton-associated protein 4 OS=Mus musculus OX=10090 GN=Ckap4 PE=1 SV=2 && -	-
ENSMUSG00000116891	0	0	0	5.29331	10.6496	2.17144	0	6.03811	-5.05945	0.0191657	1	Gm32679	16	29829456	29834728	-	503	lincRNA	predicted gene, 32679 [Source:MGI Symbol;Acc:MGI:5591838] && - && -	-
ENSMUSG00000036231	0	0	0	59.1086	0	0	0	19.7029	-6.76782	0.0192319	0.567876	Agr3	12	35925620	35949736	+	972	protein_coding	anterior gradient 3 [Source:MGI Symbol;Acc:MGI:2685734] && sp|Q8R3W7|AGR3_MOUSE Anterior gradient protein 3 OS=Mus musculus OX=10090 GN=Agr3 PE=2 SV=1 && PF13899:Thioredoxin-like	-
ENSMUSG00000065987	53.2103	0	7.29422	0.882218	2.12992	0	20.1682	1.00405	4.32776	0.0193227	0.569677	Cd209b	8	3917655	3926844	-	2115	protein_coding	CD209b antigen [Source:MGI Symbol;Acc:MGI:1916415] && sp|Q8CJ91|C209B_MOUSE CD209 antigen-like protein B OS=Mus musculus OX=10090 GN=Cd209b PE=1 SV=2 && PF00059:Lectin C-type domain	-
ENSMUSG00000074578	1472.49	1404.92	809.658	712.832	774.226	466.859	1229.02	651.306	0.915815	0.0194776	0.572452	Zfas1	2	167062934	167065862	+	1901	processed_transcript	zinc finger, NFX1-type containing 1, antisense RNA 1 [Source:MGI Symbol;Acc:MGI:1916199] && - && -	-
ENSMUSG00000079363	914.807	458.769	444.947	751.649	2724.17	1107.43	606.174	1527.75	-1.33359	0.0195012	0.572452	Gbp4	5	105115767	105139586	-	7494	protein_coding	guanylate binding protein 4 [Source:MGI Symbol;Acc:MGI:97072] && sp|Q6ZN66|GBP6_HUMAN Guanylate-binding protein 6 OS=Homo sapiens OX=9606 GN=GBP6 PE=2 SV=1 && PF02841:Guanylate-binding protein, C-terminal domain|PF02263:Guanylate-binding protein, N-terminal domain	-
ENSMUSG00000071176	455.357	410.746	391.153	588.439	621.936	780.632	419.085	663.669	-0.663061	0.0195768	0.572452	Arhgef10	8	14911663	15001085	+	9210	protein_coding	Rho guanine nucleotide exchange factor (GEF) 10 [Source:MGI Symbol;Acc:MGI:2444453] && sp|Q8C033|ARHGA_MOUSE Rho guanine nucleotide exchange factor 10 OS=Mus musculus OX=10090 GN=Arhgef10 PE=1 SV=2 && PF19057:PH domain|PF19056:WD40 repeated domain|PF00621:RhoGEF domain	-
ENSMUSG00000037624	150.421	257.483	83.8835	357.298	838.123	193.258	163.929	462.893	-1.49803	0.0196583	0.572452	Kcnk2	1	189207930	189402273	-	4943	protein_coding	potassium channel, subfamily K, member 2 [Source:MGI Symbol;Acc:MGI:109366] && sp|P97438|KCNK2_MOUSE Potassium channel subfamily K member 2 OS=Mus musculus OX=10090 GN=Kcnk2 PE=1 SV=3 && PF07885:Ion channel	-
ENSMUSG00000020712	7.16292	16.3481	20.9709	26.4665	55.3779	49.9431	14.8273	43.9292	-1.55977	0.0196591	0.572452	Tcam1	11	106276672	106288745	+	3752	protein_coding	testicular cell adhesion molecule 1 [Source:MGI Symbol;Acc:MGI:1923120] && sp|Q9UMF0|ICAM5_HUMAN Intercellular adhesion molecule 5 OS=Homo sapiens OX=9606 GN=ICAM5 PE=1 SV=3 && PF03921:Intercellular adhesion molecule (ICAM), N-terminal domain	-
ENSMUSG00000019368	4.0931	0	0	40.582	5.3248	7.60003	1.36437	17.8356	-3.73165	0.0196721	0.572452	Sec14l4	11	4031462	4048024	+	3487	protein_coding	SEC14-like lipid binding 4 [Source:MGI Symbol;Acc:MGI:2144095] && sp|Q8R0F9|S14L4_MOUSE SEC14-like protein 4 OS=Mus musculus OX=10090 GN=Sec14l4 PE=1 SV=1 && PF00650:CRAL/TRIO domain	-
ENSMUSG00000036594	1932.96	1101.45	1815.35	1061.31	658.145	926.118	1616.59	881.857	0.87418	0.01968	0.572452	H2-Aa	17	34282744	34287823	-	3798	protein_coding	histocompatibility 2, class II antigen A, alpha [Source:MGI Symbol;Acc:MGI:95895] && sp|P14434|HA2B_MOUSE H-2 class II histocompatibility antigen, A-B alpha chain OS=Mus musculus OX=10090 GN=H2-Aa PE=1 SV=2 && PF07654:Immunoglobulin C1-set domain|PF00993:Class II histocompatibility antigen, alpha domain	-
ENSMUSG00000064288	21.4888	31.6745	28.2651	6.17552	10.6496	10.8572	27.1428	9.22744	1.56636	0.019713	0.572452	H4c12	13	21750194	21750505	-	312	protein_coding	H4 clustered histone 12 [Source:MGI Symbol;Acc:MGI:2448439] && sp|P62803|H4_BOVIN Histone H4 OS=Bos taurus OX=9913 PE=1 SV=2 && PF15511:Centromere kinetochore component CENP-T histone fold	-
ENSMUSG00000024776	122.793	155.307	103.031	173.797	255.59	270.344	127.044	233.244	-0.876245	0.019727	0.572452	Stambpl1	19	34192229	34240333	+	5557	protein_coding	STAM binding protein like 1 [Source:MGI Symbol;Acc:MGI:1923880] && sp|Q76N33|STALP_MOUSE AMSH-like protease OS=Mus musculus OX=10090 GN=Stambpl1 PE=1 SV=1 && PF08969:USP8 dimerisation domain	-
ENSMUSG00000014602	186.236	269.744	179.62	75.8707	152.289	54.286	211.867	94.1486	1.17068	0.0197405	0.572452	Kif1a	1	93015464	93101951	-	9330	protein_coding	kinesin family member 1A [Source:MGI Symbol;Acc:MGI:108391] && sp|P33173|KIF1A_MOUSE Kinesin-like protein KIF1A OS=Mus musculus OX=10090 GN=Kif1a PE=1 SV=2 && PF00498:FHA domain|PF16183:Kinesin-associated|PF12473:Kinesin protein|PF00169:PH domain|PF00225:Kinesin motor domain|PF12423:Kinesin protein 1B	-
ENSMUSG00000020364	99.2576	99.1104	94.8249	57.3441	45.7933	57.5431	97.731	53.5602	0.866485	0.019747	0.572452	Zfp354a	11	51059257	51072799	+	4318	protein_coding	zinc finger protein 354A [Source:MGI Symbol;Acc:MGI:103172] && sp|Q61751|Z354A_MOUSE Zinc finger protein 354A OS=Mus musculus OX=10090 GN=Znf354a PE=2 SV=2 && PF01352:KRAB box	zf-C2H2
ENSMUSG00000101693	3.06982	6.13054	4.55889	30.8776	10.6496	16.2858	4.58642	19.271	-2.07677	0.0199068	0.574845	Gm19461	1	133250398	133269808	-	3429	antisense	predicted gene, 19461 [Source:MGI Symbol;Acc:MGI:5011646] && - && -	-
ENSMUSG00000003354	65.4895	77.6535	11.8531	297.307	66.0275	175.887	51.6654	179.74	-1.80122	0.0199527	0.574845	Ccdc65	15	98708207	98723336	+	1992	protein_coding	coiled-coil domain containing 65 [Source:MGI Symbol;Acc:MGI:2146001] && sp|Q8VHI7|DRC2_MOUSE Dynein regulatory complex subunit 2 OS=Mus musculus OX=10090 GN=Ccdc65 PE=1 SV=1 && PF14772:Sperm tail	-
ENSMUSG00000026904	6.13964	12.2611	10.0296	1.76444	1.06496	0	9.47676	0.943132	3.28199	0.0199621	0.574845	Slc4a10	2	62046462	62326730	+	6424	protein_coding	solute carrier family 4, sodium bicarbonate cotransporter-like, member 10 [Source:MGI Symbol;Acc:MGI:2150150] && sp|Q5DTL9|S4A10_MOUSE Sodium-driven chloride bicarbonate exchanger OS=Mus musculus OX=10090 GN=Slc4a10 PE=1 SV=2 && PF00955:HCO3- transporter family|PF07565:Band 3 cytoplasmic domain	-
ENSMUSG00000043719	214.888	579.336	698.422	398.762	1345.04	2990.07	497.548	1577.96	-1.66491	0.0200274	0.574845	Col6a6	9	105687809	105828160	-	9166	protein_coding	collagen, type VI, alpha 6 [Source:MGI Symbol;Acc:MGI:2444259] && sp|Q8C6K9|CO6A6_MOUSE Collagen alpha-6(VI) chain OS=Mus musculus OX=10090 GN=Col6a6 PE=1 SV=2 && PF00092:von Willebrand factor type A domain|PF01391:Collagen triple helix repeat (20 copies)	-
novel.989	50.1404	40.8703	125.825	36.1709	11.7146	22.8001	72.2787	23.5619	1.61318	0.0200476	0.574845	-	X	150505355	150509257	-	3903	-	- && P11369.2 RecName: Full=LINE-1 retrotransposable element ORF2 protein; Short=ORF2p; AltName: Full=Long interspersed element-1; Short=L1; AltName: Full=Retrovirus-related Pol polyprotein LINE-1; Includes: RecName: Full=Reverse transcriptase; Includes: RecName: Full=Endonuclease && -	-
ENSMUSG00000028730	5.11637	4.08703	0	146.448	0	6.51432	3.0678	50.9875	-4.064	0.0200721	0.574845	Cfap57	4	118554551	118620777	-	4020	protein_coding	cilia and flagella associated protein 57 [Source:MGI Symbol;Acc:MGI:2686209] && sp|Q9D180|CFA57_MOUSE Cilia- and flagella-associated protein 57 OS=Mus musculus OX=10090 GN=Cfap57 PE=1 SV=3 && -	-
ENSMUSG00000059142	752.107	727.491	550.714	421.7	457.933	393.03	676.77	424.221	0.673597	0.0201355	0.574845	Zfp945	17	22846697	22867134	-	10173	protein_coding	zinc finger protein 945 [Source:MGI Symbol;Acc:MGI:2445132] && sp|E9PW05|ZFP54_MOUSE Zinc finger protein 54 OS=Mus musculus OX=10090 GN=Zfp54 PE=2 SV=1 && PF01352:KRAB box|PF00096:Zinc finger, C2H2 type	zf-C2H2
ENSMUSG00000040265	112.56	134.872	88.4424	192.323	160.809	304.001	111.958	219.045	-0.968506	0.0201558	0.574845	Dnm3	1	161982453	162478034	-	24452	protein_coding	dynamin 3 [Source:MGI Symbol;Acc:MGI:1341299] && sp|Q8BZ98|DYN3_MOUSE Dynamin-3 OS=Mus musculus OX=10090 GN=Dnm3 PE=1 SV=1 && PF00169:PH domain|PF00350:Dynamin family|PF02212:Dynamin GTPase effector domain|PF01031:Dynamin central region	-
ENSMUSG00000060988	0	18.3916	3.64711	8.82218	33.0138	135.715	7.34624	59.1836	-3.01162	0.0201866	0.574845	Galnt13	2	54436317	55118309	+	7810	protein_coding	polypeptide N-acetylgalactosaminyltransferase 13 [Source:MGI Symbol;Acc:MGI:2139447] && sp|Q8CF93|GLT13_MOUSE Polypeptide N-acetylgalactosaminyltransferase 13 OS=Mus musculus OX=10090 GN=Galnt13 PE=2 SV=1 && PF00535:Glycosyl transferase family 2|PF00652:Ricin-type beta-trefoil lectin domain	-
ENSMUSG00000031429	22.512	78.6753	24.618	9.70439	9.58464	17.3715	41.9351	12.2202	1.78165	0.0202159	0.574845	Psmd10	X	140948429	140956728	-	1469	protein_coding	proteasome (prosome, macropain) 26S subunit, non-ATPase, 10 [Source:MGI Symbol;Acc:MGI:1858898] && sp|Q9Z2X2|PSD10_MOUSE 26S proteasome non-ATPase regulatory subunit 10 OS=Mus musculus OX=10090 GN=Psmd10 PE=1 SV=3 && PF13857:Ankyrin repeats (many copies)|PF12796:Ankyrin repeats (3 copies)|PF13637:Ankyrin repeats (many copies)	-
ENSMUSG00000027248	10107.9	8959.79	9881.84	13098.3	14106.5	15141.4	9649.84	14115.4	-0.548677	0.020236	0.574845	Pdia3	2	121413775	121438687	+	3139	protein_coding	protein disulfide isomerase associated 3 [Source:MGI Symbol;Acc:MGI:95834] && sp|P27773|PDIA3_MOUSE Protein disulfide-isomerase A3 OS=Mus musculus OX=10090 GN=Pdia3 PE=1 SV=2 && PF13848:Thioredoxin-like domain|PF00085:Thioredoxin	-
ENSMUSG00000100599	76.7456	31.6745	62.0009	13.2333	33.0138	11.9429	56.807	19.3966	1.55425	0.020241	0.574845	1700120C14Rik	15	99249511	99262044	+	1952	processed_transcript	RIKEN cDNA 1700120C14 gene [Source:MGI Symbol;Acc:MGI:1920850] && - && -	-
ENSMUSG00000029068	3658.21	4299.55	5594.67	3138.05	2695.41	2472.18	4517.47	2768.55	0.70636	0.0202746	0.574845	Ccnl2	4	155812489	155824543	+	5278	protein_coding	cyclin L2 [Source:MGI Symbol;Acc:MGI:1927119] && sp|Q9JJA7|CCNL2_MOUSE Cyclin-L2 OS=Mus musculus OX=10090 GN=Ccnl2 PE=1 SV=1 && PF00134:Cyclin, N-terminal domain	-
ENSMUSG00000018927	2478.37	489.422	560.743	332.596	572.948	91.2004	1176.18	332.248	1.82366	0.0202831	0.574845	Ccl6	11	83587882	83593087	-	1795	protein_coding	chemokine (C-C motif) ligand 6 [Source:MGI Symbol;Acc:MGI:98263] && sp|P27784|CCL6_MOUSE C-C motif chemokine 6 OS=Mus musculus OX=10090 GN=Ccl6 PE=1 SV=1 && PF00048:Small cytokines (intecrine/chemokine), interleukin-8 like	-
ENSMUSG00000025789	59.3499	97.0669	72.0304	47.6398	25.559	14.1143	76.1491	29.1044	1.37955	0.0203622	0.574845	St8sia2	7	73939119	74013690	-	5384	protein_coding	ST8 alpha-N-acetyl-neuraminide alpha-2,8-sialyltransferase 2 [Source:MGI Symbol;Acc:MGI:106020] && sp|O35696|SIA8B_MOUSE Alpha-2,8-sialyltransferase 8B OS=Mus musculus OX=10090 GN=St8sia2 PE=1 SV=2 && PF00777:Glycosyltransferase family 29 (sialyltransferase)	-
ENSMUSG00000028644	0	3.06527	3.64711	71.4596	3.19488	3.25716	2.23746	25.9706	-3.53305	0.020408	0.574845	Ermap	4	119175457	119190011	-	5297	protein_coding	erythroblast membrane-associated protein [Source:MGI Symbol;Acc:MGI:1349816] && sp|Q9JLN5|ERMAP_MOUSE Erythroid membrane-associated protein OS=Mus musculus OX=10090 GN=Ermap PE=1 SV=2 && PF00622:SPRY domain|PF13765:SPRY-associated domain|PF07686:Immunoglobulin V-set domain	-
ENSMUSG00000039908	298.796	252.374	299.063	187.03	185.303	152.001	283.411	174.778	0.696886	0.0204484	0.574845	Slc26a11	11	119355557	119381079	+	3610	protein_coding	solute carrier family 26, member 11 [Source:MGI Symbol;Acc:MGI:2444589] && sp|Q80ZD3|S2611_MOUSE Sodium-independent sulfate anion transporter OS=Mus musculus OX=10090 GN=Slc26a11 PE=2 SV=2 && PF01740:STAS domain|PF00916:Sulfate permease family	-
ENSMUSG00000017697	141.212	310.614	137.678	278.781	628.326	421.259	196.501	442.789	-1.17211	0.0204577	0.574845	Ada	2	163726584	163750239	-	2002	protein_coding	adenosine deaminase [Source:MGI Symbol;Acc:MGI:87916] && sp|P03958|ADA_MOUSE Adenosine deaminase OS=Mus musculus OX=10090 GN=Ada PE=1 SV=3 && PF00962:Adenosine/AMP deaminase	-
ENSMUSG00000097183	32.7448	52.1096	10.0296	69.6952	83.0669	119.429	31.628	90.7304	-1.5231	0.0205006	0.574845	Gm17501	3	145650312	145677580	+	2130	lincRNA	predicted gene, 17501 [Source:MGI Symbol;Acc:MGI:4937135] && - && -	-
ENSMUSG00000062991	21.4888	45.9791	209.709	64.4019	728.432	460.345	92.3922	417.726	-2.17529	0.0205345	0.574845	Nrg1	8	31814551	32884797	-	15433	protein_coding	neuregulin 1 [Source:MGI Symbol;Acc:MGI:96083] && sp|P43322|NRG1_RAT Pro-neuregulin-1, membrane-bound isoform OS=Rattus norvegicus OX=10116 GN=Nrg1 PE=1 SV=1 && PF02158:Neuregulin intracellular region|PF07679:Immunoglobulin I-set domain	-
ENSMUSG00000074166	230.237	154.285	191.473	119.982	113.951	72.7432	191.998	102.225	0.907757	0.0205572	0.574845	AW146154	7	41478874	41499890	-	6093	protein_coding	expressed sequence AW146154 [Source:MGI Symbol;Acc:MGI:2142212] && sp|Q8BZW4|ZN120_MOUSE Zinc finger protein 120 OS=Mus musculus OX=10090 GN=Zfp120 PE=2 SV=1 && PF00096:Zinc finger, C2H2 type|PF01352:KRAB box	zf-C2H2
ENSMUSG00000034551	63.443	41.892	79.3246	24.7021	26.624	31.4859	61.5532	27.604	1.16045	0.0205832	0.574845	Hdx	X	111569931	111697079	-	9534	protein_coding	highly divergent homeobox [Source:MGI Symbol;Acc:MGI:2685226] && sp|Q14B70|HDX_MOUSE Highly divergent homeobox OS=Mus musculus OX=10090 GN=Hdx PE=2 SV=1 && -	Homeobox
ENSMUSG00000024743	113.583	106.263	59.2655	540.799	94.7814	181.315	93.0372	272.299	-1.55098	0.0206435	0.574845	Syt7	19	10389090	10453180	+	7487	protein_coding	synaptotagmin VII [Source:MGI Symbol;Acc:MGI:1859545] && sp|Q9R0N7|SYT7_MOUSE Synaptotagmin-7 OS=Mus musculus OX=10090 GN=Syt7 PE=1 SV=1 && PF00168:C2 domain	-
ENSMUSG00000040690	2320.79	1335.44	1739.67	1857.95	3982.95	6127.8	1798.63	3989.57	-1.14927	0.020651	0.574845	Col16a1	4	130047840	130099283	+	6750	protein_coding	collagen, type XVI, alpha 1 [Source:MGI Symbol;Acc:MGI:1095396] && sp|Q8BLX7|COGA1_MOUSE Collagen alpha-1(XVI) chain OS=Mus musculus OX=10090 GN=Col16a1 PE=1 SV=2 && PF01391:Collagen triple helix repeat (20 copies)	-
ENSMUSG00000087496	5.11637	10.2176	19.1473	1.76444	1.06496	2.17144	11.4938	1.66694	2.78836	0.0207214	0.574845	Gm13523	2	32873755	32876001	-	488	antisense	predicted gene 13523 [Source:MGI Symbol;Acc:MGI:3651426] && - && -	-
ENSMUSG00000037016	137.119	220.699	285.386	92.6329	126.73	109.658	214.402	109.674	0.968738	0.0207883	0.574845	Frem2	3	53513938	53657355	-	13255	protein_coding	Fras1 related extracellular matrix protein 2 [Source:MGI Symbol;Acc:MGI:2444465] && sp|Q6NVD0|FREM2_MOUSE FRAS1-related extracellular matrix protein 2 OS=Mus musculus OX=10090 GN=Frem2 PE=1 SV=2 && PF16184:Cadherin-like|PF03160:Calx-beta domain	-
ENSMUSG00000046971	7.16292	3.06527	0.911778	8.82218	42.5984	13.0286	3.71332	21.4831	-2.54084	0.0208862	0.574845	Pla2g4f	2	120299957	120314165	-	3203	protein_coding	phospholipase A2, group IVF [Source:MGI Symbol;Acc:MGI:2685493] && sp|Q50L41|PA24F_MOUSE Cytosolic phospholipase A2 zeta OS=Mus musculus OX=10090 GN=Pla2g4f PE=1 SV=3 && PF18695:Cytosolic phospholipases A2 C2-domain|PF01735:Lysophospholipase catalytic domain|PF00168:C2 domain	-
ENSMUSG00000049112	2507.02	646.772	216.091	1737.97	2976.56	8352.44	1123.3	4355.66	-1.9552	0.0208978	0.574845	Oxtr	6	112473683	112489943	-	4790	protein_coding	oxytocin receptor [Source:MGI Symbol;Acc:MGI:109147] && sp|P97926|OXYR_MOUSE Oxytocin receptor OS=Mus musculus OX=10090 GN=Oxtr PE=2 SV=2 && PF00001:7 transmembrane receptor (rhodopsin family)	-
ENSMUSG00000086841	1295.47	1280.26	611.803	473.751	712.458	371.316	1062.51	519.175	1.0331	0.0209069	0.574845	2410006H16Rik	11	62602877	62604807	+	462	processed_transcript	RIKEN cDNA 2410006H16 gene [Source:MGI Symbol;Acc:MGI:1916471] && - && -	-
ENSMUSG00000098620	20.4655	31.6745	8.206	6.17552	3.19488	4.34288	20.1153	4.57109	2.12471	0.0209145	0.574845	Gm27209	15	100595416	100597293	+	898	antisense	predicted gene 27209 [Source:MGI Symbol;Acc:MGI:5521052] && - && -	-
ENSMUSG00000087396	130.979	170.633	194.209	91.7506	106.496	76.0003	165.274	91.4157	0.854722	0.0209252	0.574845	4933407K13Rik	X	75706932	75764699	-	6432	processed_transcript	RIKEN cDNA 4933407K13 gene [Source:MGI Symbol;Acc:MGI:1921646] && sp|P04026|POL_IPHA Intracisternal A-particle Pol-related polyprotein (Fragment) OS=Hamster intracisternal a-particle H18 OX=11752 GN=pol PE=3 SV=1 && -	-
ENSMUSG00000111283	12.2793	1.02176	188.738	6.17552	11.7146	6.51432	67.3463	8.1348	3.05241	0.0209371	0.574845	E230034D01Rik	9	43993984	44000673	+	3488	processed_transcript	RIKEN cDNA E230034D01 gene [Source:MGI Symbol;Acc:MGI:2445211] && - && -	-
ENSMUSG00000021194	0	0	0	26.4665	4.25984	0	0	10.2421	-5.82608	0.0209696	0.574845	Chga	12	102554969	102565028	+	2756	protein_coding	chromogranin A [Source:MGI Symbol;Acc:MGI:88394] && sp|P26339|CMGA_MOUSE Chromogranin-A OS=Mus musculus OX=10090 GN=Chga PE=1 SV=1 && PF01271:Granin (chromogranin or secretogranin)	-
ENSMUSG00000079502	3.06982	1.02176	2.73533	74.9885	8.51968	0	2.27564	27.8361	-3.61389	0.0209723	0.574845	Cfap77	2	28926949	29055066	-	2624	protein_coding	cilia and flagella associated protein 77 [Source:MGI Symbol;Acc:MGI:2685669] && sp|Q6ZQR2|CFA77_HUMAN Cilia- and flagella-associated protein 77 OS=Homo sapiens OX=9606 GN=CFAP77 PE=1 SV=1 && PF14825:Domain of unknown function (DUF4483)	-
ENSMUSG00000023000	15.3491	6.13054	11.8531	141.155	13.8445	14.1143	11.1109	56.3712	-2.34609	0.0210117	0.574845	Dhh	15	98891152	98898540	-	4399	protein_coding	desert hedgehog [Source:MGI Symbol;Acc:MGI:94891] && sp|Q61488|DHH_MOUSE Desert hedgehog protein OS=Mus musculus OX=10090 GN=Dhh PE=1 SV=1 && PF01085:Hedgehog amino-terminal signalling domain|PF01079:Hint module	-
ENSMUSG00000033053	176.003	179.829	14.5884	41.4642	36.2086	9.77147	123.474	29.1481	2.07955	0.0211062	0.574845	1700028P14Rik	19	23558753	23652812	-	875	protein_coding	RIKEN cDNA 1700028P14 gene [Source:MGI Symbol;Acc:MGI:1914733] && sp|Q9CQC3|CI135_MOUSE Protein C9orf135 homolog OS=Mus musculus OX=10090 PE=2 SV=1 && PF15139:Domain of unknown function (DUF4572)	-
ENSMUSG00000000202	28.6517	123.633	29.1769	140.273	191.693	182.401	60.487	171.455	-1.50425	0.0211181	0.574845	Btbd17	11	114791217	114795945	-	3187	protein_coding	BTB (POZ) domain containing 17 [Source:MGI Symbol;Acc:MGI:1919264] && sp|Q9DB72|BTBDH_MOUSE BTB/POZ domain-containing protein 17 OS=Mus musculus OX=10090 GN=Btbd17 PE=1 SV=1 && PF00651:BTB/POZ domain|PF07707:BTB And C-terminal Kelch	-
ENSMUSG00000086109	10.2327	17.3699	8.206	1.76444	3.19488	1.08572	11.9362	2.01501	2.56759	0.0211697	0.574845	Gm13391	2	6472000	6478619	+	1143	lincRNA	predicted gene 13391 [Source:MGI Symbol;Acc:MGI:3651526] && - && -	-
ENSMUSG00000085648	0	0	0	0	9.58464	19.5429	0	9.70919	-5.74213	0.0211765	0.574845	Gm13173	4	153145590	153146943	-	441	lincRNA	predicted gene 13173 [Source:MGI Symbol;Acc:MGI:3650870] && - && -	-
ENSMUSG00000020686	0	0	0	56.4619	0	0	0	18.8206	-6.70179	0.0212031	0.574845	Gas2l2	11	83421902	83429455	-	2610	protein_coding	growth arrest-specific 2 like 2 [Source:MGI Symbol;Acc:MGI:3652048] && sp|Q5SSG4|GA2L2_MOUSE GAS2-like protein 2 OS=Mus musculus OX=10090 GN=Gas2l2 PE=1 SV=1 && PF00307:Calponin homology (CH) domain|PF02187:Growth-Arrest-Specific Protein 2 Domain	-
ENSMUSG00000078247	420.566	458.769	317.299	102.337	263.045	217.144	398.878	194.175	1.03989	0.0212083	0.574845	Airn	17	12741311	12860136	+	4623	antisense	antisense Igf2r RNA [Source:MGI Symbol;Acc:MGI:1353471] && - && -	-
ENSMUSG00000026817	409.31	287.114	197.856	432.287	534.61	834.918	298.093	600.605	-1.01074	0.0212365	0.574845	Ak1	2	32621758	32635058	+	2593	protein_coding	adenylate kinase 1 [Source:MGI Symbol;Acc:MGI:87977] && sp|Q9R0Y5|KAD1_MOUSE Adenylate kinase isoenzyme 1 OS=Mus musculus OX=10090 GN=Ak1 PE=1 SV=1 && PF00406:Adenylate kinase	-
ENSMUSG00000091994	37.8611	31.6745	31.0004	62.6375	67.0925	67.3146	33.512	65.6815	-0.971165	0.0212636	0.574845	E130317F20Rik	10	79851381	79854971	-	3591	bidirectional_promoter_lncRNA	RIKEN cDNA E130317F20 gene [Source:MGI Symbol;Acc:MGI:3041202] && - && -	-
ENSMUSG00000020601	318.238	813.318	382.947	3068.35	664.535	730.689	504.834	1487.86	-1.55963	0.0212785	0.574845	Trib2	12	15791727	15816922	-	4335	protein_coding	tribbles pseudokinase 2 [Source:MGI Symbol;Acc:MGI:2145021] && sp|Q8K4K3|TRIB2_MOUSE Tribbles homolog 2 OS=Mus musculus OX=10090 GN=Trib2 PE=2 SV=2 && PF00069:Protein kinase domain	-
ENSMUSG00000031340	85.955	54.1531	51.0595	32.6421	29.8189	24.9715	63.7226	29.1442	1.12527	0.02129	0.574845	Gabre	X	72255999	72274803	-	4736	protein_coding	gamma-aminobutyric acid (GABA) A receptor, subunit epsilon [Source:MGI Symbol;Acc:MGI:1330235] && sp|Q9ES14|GBRE_RAT Gamma-aminobutyric acid receptor subunit epsilon OS=Rattus norvegicus OX=10116 GN=Gabre PE=2 SV=1 && PF02932:Neurotransmitter-gated ion-channel transmembrane region|PF02931:Neurotransmitter-gated ion-channel ligand binding domain	-
ENSMUSG00000039952	4346.87	4444.64	3055.37	6325.5	5755.04	6761.86	3948.96	6280.8	-0.669526	0.0212955	0.574845	Dag1	9	108204634	108263958	-	6357	protein_coding	dystroglycan 1 [Source:MGI Symbol;Acc:MGI:101864] && sp|Q62165|DAG1_MOUSE Dystroglycan OS=Mus musculus OX=10090 GN=Dag1 PE=1 SV=4 && PF05454:Dystroglycan (Dystrophin-associated glycoprotein 1)|PF18424:Alpha-Dystroglycan N-terminal domain 2	-
ENSMUSG00000031563	806.34	639.62	492.36	1176.88	887.111	1272.46	646.107	1112.15	-0.783785	0.0212997	0.574845	Wwc2	8	47823959	47990924	-	13784	protein_coding	WW, C2 and coiled-coil domain containing 2 [Source:MGI Symbol;Acc:MGI:1261872] && sp|Q6NXJ0|WWC2_MOUSE Protein WWC2 OS=Mus musculus OX=10090 GN=Wwc2 PE=1 SV=1 && PF00397:WW domain|PF00822:PMP-22/EMP/MP20/Claudin family	-
ENSMUSG00000095098	3417.74	2345.95	1395.93	1359.5	1001.06	1325.66	2386.54	1228.74	0.957608	0.021329	0.574845	Ccdc85b	19	5453180	5457894	-	4715	protein_coding	coiled-coil domain containing 85B [Source:MGI Symbol;Acc:MGI:2147607] && sp|Q6PDY0|CC85B_MOUSE Coiled-coil domain-containing protein 85B OS=Mus musculus OX=10090 GN=Ccdc85b PE=1 SV=1 && PF10226:CCDC85 family	-
ENSMUSG00000032313	73.6757	151.22	35.5593	247.903	75.6121	570.003	86.8184	297.839	-1.7791	0.0213565	0.574845	Tmem266	9	55326913	55438345	+	4714	protein_coding	transmembrane protein 266 [Source:MGI Symbol;Acc:MGI:2142980] && sp|Q8BZB3|TM266_MOUSE Transmembrane protein 266 OS=Mus musculus OX=10090 GN=Tmem266 PE=1 SV=3 && -	-
novel.883	5.11637	23.5004	39.2064	5.29331	5.3248	3.25716	22.6077	4.62509	2.28779	0.0213653	0.574845	-	CHR_MG3833_MG4220_PATCH	18070880	18089293	-	3232	-	- && Q9WU79.2 RecName: Full=Proline dehydrogenase 1, mitochondrial; AltName: Full=Proline oxidase; Flags: Precursor && PF01619:Proline dehydrogenase	-
ENSMUSG00000040181	781.781	615.098	2036	332.596	671.99	420.173	1144.29	474.92	1.26911	0.0213665	0.574845	Fmo1	1	162829561	162866610	-	6304	protein_coding	flavin containing monooxygenase 1 [Source:MGI Symbol;Acc:MGI:1310002] && sp|P50285|FMO1_MOUSE Dimethylaniline monooxygenase [N-oxide-forming] 1 OS=Mus musculus OX=10090 GN=Fmo1 PE=1 SV=1 && PF00743:Flavin-binding monooxygenase-like	-
ENSMUSG00000033318	860.574	1744.14	827.894	631.668	668.795	425.602	1144.2	575.355	0.991578	0.0215314	0.578468	Gstt2	10	75831114	75837424	-	4156	protein_coding	glutathione S-transferase, theta 2 [Source:MGI Symbol;Acc:MGI:106188] && sp|Q61133|GSTT2_MOUSE Glutathione S-transferase theta-2 OS=Mus musculus OX=10090 GN=Gstt2 PE=1 SV=4 && PF00043:Glutathione S-transferase, C-terminal domain|PF02798:Glutathione S-transferase, N-terminal domain	-
ENSMUSG00000031119	744.944	383.159	405.741	1577.41	914.8	713.318	511.281	1068.51	-1.06383	0.0216047	0.578912	Gpc4	X	52053021	52165252	-	2651	protein_coding	glypican 4 [Source:MGI Symbol;Acc:MGI:104902] && sp|P51655|GPC4_MOUSE Glypican-4 OS=Mus musculus OX=10090 GN=Gpc4 PE=1 SV=2 && PF01153:Glypican	-
ENSMUSG00000043644	206.701	206.395	80.2364	56.4619	95.8464	62.9717	164.444	71.76	1.19671	0.0216087	0.578912	0610009L18Rik	11	120348678	120351190	+	619	bidirectional_promoter_lncRNA	RIKEN cDNA 0610009L18 gene [Source:MGI Symbol;Acc:MGI:1914088] && - && -	-
ENSMUSG00000112854	70.6059	32.6962	5.47067	5.29331	11.7146	5.4286	36.2576	7.47882	2.27957	0.0216631	0.579557	Gm38403	10	118920381	118927143	-	2357	lincRNA	predicted gene, 38403 [Source:MGI Symbol;Acc:MGI:5621288] && - && -	-
ENSMUSG00000041117	469.683	352.506	372.917	912.213	462.193	820.804	398.369	731.736	-0.877571	0.0216967	0.579641	Ccdc8	7	16992708	16997516	+	4809	protein_coding	coiled-coil domain containing 8 [Source:MGI Symbol;Acc:MGI:3612184] && sp|D3YZV8|CCDC8_MOUSE Coiled-coil domain-containing protein 8 homolog OS=Mus musculus OX=10090 GN=Ccdc8 PE=1 SV=2 && PF14893:PNMA	-
ENSMUSG00000107061	0	0	0	7.93996	1.06496	9.77147	0	6.2588	-5.11264	0.0217146	1	Gm19590	5	75833035	75835645	-	1195	lincRNA	predicted gene, 19590 [Source:MGI Symbol;Acc:MGI:5011775] && - && -	-
novel.357	8.18619	6.13054	5.47067	0.882218	0	0	6.5958	0.294073	4.19193	0.0218142	1	-	18	24300090	24312458	+	271	-	- && - && -	-
ENSMUSG00000010021	26.6051	78.6753	21.8827	366.12	96.9113	36.9145	42.3877	166.649	-1.97748	0.0218716	0.58235	Kif19a	11	114765388	114790739	+	4068	protein_coding	kinesin family member 19A [Source:MGI Symbol;Acc:MGI:2447024] && sp|Q99PT9|KIF19_MOUSE Kinesin-like protein KIF19 OS=Mus musculus OX=10090 GN=Kif19 PE=1 SV=2 && PF00225:Kinesin motor domain	-
ENSMUSG00000029661	43696.9	24308.6	20046.3	25368.2	83120.1	114909	29350.6	74465.8	-1.34319	0.0219113	0.58235	Col1a2	6	4504814	4541544	+	12426	protein_coding	collagen, type I, alpha 2 [Source:MGI Symbol;Acc:MGI:88468] && sp|Q01149|CO1A2_MOUSE Collagen alpha-2(I) chain OS=Mus musculus OX=10090 GN=Col1a2 PE=1 SV=2 && PF01410:Fibrillar collagen C-terminal domain|PF01391:Collagen triple helix repeat (20 copies)	-
ENSMUSG00000010307	846.248	936.951	934.572	4599.88	1164	1143.26	905.924	2302.38	-1.34582	0.0219274	0.58235	Tmem86a	7	47050601	47054777	+	1887	protein_coding	transmembrane protein 86A [Source:MGI Symbol;Acc:MGI:1915143] && sp|Q9D8N3|TM86A_MOUSE Lysoplasmalogenase-like protein TMEM86A OS=Mus musculus OX=10090 GN=Tmem86a PE=2 SV=1 && PF07947:YhhN family	-
ENSMUSG00000024327	17.3957	37.805	31.9122	49.4042	60.7027	104.229	29.0376	71.4453	-1.2961	0.0219476	0.58235	Slc39a7	17	34028269	34031682	-	2584	protein_coding	solute carrier family 39 (zinc transporter), member 7 [Source:MGI Symbol;Acc:MGI:95909] && sp|Q31125|S39A7_MOUSE Zinc transporter SLC39A7 OS=Mus musculus OX=10090 GN=Slc39a7 PE=1 SV=2 && PF02535:ZIP Zinc transporter	-
ENSMUSG00000028134	1258.63	1316.02	1278.31	925.446	822.149	893.547	1284.32	880.381	0.54468	0.0219507	0.58235	Ptbp2	3	119718742	119784466	-	9175	protein_coding	polypyrimidine tract binding protein 2 [Source:MGI Symbol;Acc:MGI:1860489] && sp|Q9UKA9|PTBP2_HUMAN Polypyrimidine tract-binding protein 2 OS=Homo sapiens OX=9606 GN=PTBP2 PE=1 SV=1 && -	-
ENSMUSG00000039601	495.265	272.809	181.444	128.804	194.888	69.486	316.506	131.059	1.27158	0.0221027	0.584016	Rcan2	17	43801351	44039516	+	4372	protein_coding	regulator of calcineurin 2 [Source:MGI Symbol;Acc:MGI:1858219] && sp|Q9JHG2|RCAN2_MOUSE Calcipressin-2 OS=Mus musculus OX=10090 GN=Rcan2 PE=1 SV=1 && PF04847:Calcipressin	-
ENSMUSG00000054252	165.77	399.507	111.237	128.804	41.5334	74.9146	225.505	81.7506	1.46133	0.0221168	0.584016	Fgfr3	5	33721674	33737068	+	7158	protein_coding	fibroblast growth factor receptor 3 [Source:MGI Symbol;Acc:MGI:95524] && sp|Q61851|FGFR3_MOUSE Fibroblast growth factor receptor 3 OS=Mus musculus OX=10090 GN=Fgfr3 PE=1 SV=1 && PF18123:Fibroblast growth factor receptor 3 transmembrane domain|PF07714:Protein tyrosine and serine/threonine kinase|PF13927:Immunoglobulin domain|PF07679:Immunoglobulin I-set domain	-
novel.829	25.5819	15.3264	36.4711	44.1109	41.5334	155.258	25.7931	80.3007	-1.63447	0.0221289	0.584016	-	CHR_MG153_PATCH	4096250	4099019	+	2014	-	- && Q9CPY4.1 RecName: Full=Cyclin-dependent kinase 2-associated protein 2; Short=CDK2-associated protein 2; AltName: Full=DOC-1-related protein; Short=DOC-1R && -	-
ENSMUSG00000036306	38.8844	92.9799	49.236	122.628	103.301	176.972	60.3668	134.301	-1.15403	0.022136	0.584016	Lzts1	8	69132669	69184225	-	6802	protein_coding	leucine zipper, putative tumor suppressor 1 [Source:MGI Symbol;Acc:MGI:2684762] && sp|P60853|LZTS1_MOUSE Leucine zipper putative tumor suppressor 1 OS=Mus musculus OX=10090 GN=Lzts1 PE=2 SV=3 && PF06818:Fez1	-
ENSMUSG00000063564	44.0008	36.7832	73.854	174.679	111.821	72.7432	51.546	119.748	-1.21579	0.0221914	0.58467	Col23a1	11	51289920	51583918	+	5736	protein_coding	collagen, type XXIII, alpha 1 [Source:MGI Symbol;Acc:MGI:2653243] && sp|Q8K4G2|CONA1_MOUSE Collagen alpha-1(XXIII) chain OS=Mus musculus OX=10090 GN=Col23a1 PE=2 SV=2 && PF01391:Collagen triple helix repeat (20 copies)	-
ENSMUSG00000048450	660.012	2796.55	9204.39	1486.54	656.015	1474.41	4220.32	1205.65	1.80753	0.0222929	0.585882	Msx1	5	37820485	37824583	-	3097	protein_coding	msh homeobox 1 [Source:MGI Symbol;Acc:MGI:97168] && sp|P13297|MSX1_MOUSE Homeobox protein MSX-1 OS=Mus musculus OX=10090 GN=Msx1 PE=1 SV=4 && PF00046:Homeodomain	Homeobox
ENSMUSG00000114069	3.06982	6.13054	7.29422	0	0	0	5.49819	0	4.89341	0.0223082	1	E130119H09Rik	13	53912263	53915748	-	978	processed_transcript	RIKEN cDNA E130119H09 gene [Source:MGI Symbol;Acc:MGI:1925800] && - && -	-
ENSMUSG00000045725	1320.02	270.766	251.651	239.081	191.693	210.63	614.147	213.801	1.52199	0.0223119	0.585882	Prr15	6	54325835	54330201	+	3157	protein_coding	proline rich 15 [Source:MGI Symbol;Acc:MGI:1925254] && - && -	-
ENSMUSG00000042826	144.282	150.198	119.443	86.4573	79.872	73.8289	137.974	80.0527	0.783621	0.0223296	0.585882	Fgf11	11	69796068	69801857	-	3044	protein_coding	fibroblast growth factor 11 [Source:MGI Symbol;Acc:MGI:109167] && sp|P70378|FGF11_MOUSE Fibroblast growth factor 11 OS=Mus musculus OX=10090 GN=Fgf11 PE=2 SV=1 && PF00167:Fibroblast growth factor	-
ENSMUSG00000107792	7.16292	10.2176	10.0296	0	2.12992	0	9.13668	0.709973	3.73295	0.0223773	0.585894	Gm43914	6	129418179	129418772	+	594	sense_intronic	predicted gene, 43914 [Source:MGI Symbol;Acc:MGI:5690306] && - && -	-
ENSMUSG00000101972	12.2793	12.2611	17.3238	1.76444	3.19488	4.34288	13.9547	3.10073	2.18956	0.0223914	0.585894	H3c11	13	21782960	21783370	-	411	protein_coding	H3 clustered histone 11 [Source:MGI Symbol;Acc:MGI:2448350] && sp|P68432|H31_BOVIN Histone H3.1 OS=Bos taurus OX=9913 PE=1 SV=2 && PF00125:Core histone H2A/H2B/H3/H4	-
ENSMUSG00000018378	163.724	164.503	82.06	93.5151	33.0138	31.4859	136.762	52.6716	1.37082	0.0225573	0.589427	Cuedc1	11	88098058	88194140	+	5779	protein_coding	CUE domain containing 1 [Source:MGI Symbol;Acc:MGI:2144281] && sp|Q8R3V6|CUED1_MOUSE CUE domain-containing protein 1 OS=Mus musculus OX=10090 GN=Cuedc1 PE=2 SV=2 && PF02845:CUE domain	-
ENSMUSG00000038330	0	0	0	54.6975	0	0	0	18.2325	-6.65603	0.0226803	0.591828	C87499	4	88627320	88634411	-	2170	protein_coding	expressed sequence C87499 [Source:MGI Symbol;Acc:MGI:2140706] && sp|E9Q5G7|OOG1_MOUSE Oogenesin-1 OS=Mus musculus OX=10090 GN=Oog1 PE=1 SV=1 && -	-
ENSMUSG00000036560	19.4422	12.2611	12.7649	25.5843	36.2086	58.6288	14.8227	40.1406	-1.43548	0.0227361	0.592413	Lgi4	7	31059342	31070935	+	4584	protein_coding	leucine-rich repeat LGI family, member 4 [Source:MGI Symbol;Acc:MGI:2180197] && sp|Q8K1S1|LGI4_MOUSE Leucine-rich repeat LGI family member 4 OS=Mus musculus OX=10090 GN=Lgi4 PE=1 SV=1 && PF13855:Leucine rich repeat|PF03736:EPTP domain	-
novel.993	23.5353	5.10878	1.82356	0.882218	1.06496	0	10.1559	0.649059	3.94275	0.0228029	0.592413	-	Y	40030607	40031560	+	954	-	- && - && -	-
ENSMUSG00000001506	40934	19946.7	28095.5	20373.9	92448.1	129644	29658.8	80821.9	-1.44629	0.0228474	0.592413	Col1a1	11	94936224	94953042	+	6563	protein_coding	collagen, type I, alpha 1 [Source:MGI Symbol;Acc:MGI:88467] && sp|P11087|CO1A1_MOUSE Collagen alpha-1(I) chain OS=Mus musculus OX=10090 GN=Col1a1 PE=1 SV=4 && PF01410:Fibrillar collagen C-terminal domain|PF01391:Collagen triple helix repeat (20 copies)|PF00093:von Willebrand factor type C domain	-
ENSMUSG00000022799	1038.62	781.644	693.863	1355.97	1175.72	1606.86	838.043	1379.52	-0.719188	0.0228798	0.592413	Arhgap31	16	38598340	38713274	-	11141	protein_coding	Rho GTPase activating protein 31 [Source:MGI Symbol;Acc:MGI:1333857] && sp|A6X8Z5|RHG31_MOUSE Rho GTPase-activating protein 31 OS=Mus musculus OX=10090 GN=Arhgap31 PE=1 SV=1 && PF00620:RhoGAP domain	-
ENSMUSG00000083964	20.4655	12.2611	35.5593	5.29331	7.45472	6.51432	22.762	6.42078	1.83373	0.0228844	0.592413	Gm14122	2	150398256	150399399	-	973	processed_pseudogene	predicted gene 14122 [Source:MGI Symbol;Acc:MGI:3651998] && sp|P61287|PP1G_BOVIN Serine/threonine-protein phosphatase PP1-gamma catalytic subunit OS=Bos taurus OX=9913 GN=PPP1CC PE=2 SV=1 && PF00149:Calcineurin-like phosphoesterase|PF16891:Serine-threonine protein phosphatase N-terminal domain	-
ENSMUSG00000064351	234982	253904	233960	184680	158341	135052	240948	159358	0.596454	0.022889	0.592413	mt-Co1	MT	5328	6872	+	1545	protein_coding	mitochondrially encoded cytochrome c oxidase I [Source:MGI Symbol;Acc:MGI:102504] && sp|P00397|COX1_MOUSE Cytochrome c oxidase subunit 1 OS=Mus musculus OX=10090 GN=Mtco1 PE=1 SV=2 && -	-
ENSMUSG00000040127	0	0	0	3.52887	26.624	0	0	10.051	-5.79365	0.0230792	0.595761	Sdr9c7	10	127898518	127911761	+	3038	protein_coding	4short chain dehydrogenase/reductase family 9C, member 7 [Source:MGI Symbol;Acc:MGI:1917311] && sp|Q8K3P0|DR9C7_MOUSE Short-chain dehydrogenase/reductase family 9C member 7 OS=Mus musculus OX=10090 GN=Sdr9c7 PE=2 SV=1 && PF00106:short chain dehydrogenase	-
ENSMUSG00000031230	14.3258	5.10878	2.73533	49.4042	20.2342	19.5429	7.38999	29.7271	-2.01967	0.0230809	0.595761	Fgf16	X	105764279	105774939	+	1645	protein_coding	fibroblast growth factor 16 [Source:MGI Symbol;Acc:MGI:1931627] && sp|Q9ESL8|FGF16_MOUSE Fibroblast growth factor 16 OS=Mus musculus OX=10090 GN=Fgf16 PE=2 SV=2 && PF00167:Fibroblast growth factor	-
ENSMUSG00000050108	1.02327	0	4.55889	14.9977	4.25984	29.3144	1.86072	16.1907	-3.09441	0.0232305	0.598201	Bpifc	10	85959340	86011895	-	2848	protein_coding	BPI fold containing family C [Source:MGI Symbol;Acc:MGI:3026884] && sp|Q8C186|BPIFC_MOUSE BPI fold-containing family C protein OS=Mus musculus OX=10090 GN=Bpifc PE=2 SV=1 && PF01273:LBP / BPI / CETP family, N-terminal domain|PF02886:LBP / BPI / CETP family, C-terminal domain	-
ENSMUSG00000047921	534.149	525.183	478.683	915.742	651.755	847.947	512.672	805.148	-0.651577	0.0232381	0.598201	Trappc9	15	72589620	73061204	-	7937	protein_coding	trafficking protein particle complex 9 [Source:MGI Symbol;Acc:MGI:1923760] && sp|Q3U0M1|TPPC9_MOUSE Trafficking protein particle complex subunit 9 OS=Mus musculus OX=10090 GN=Trappc9 PE=1 SV=2 && PF08626:Transport protein Trs120 or TRAPPC9, TRAPP II complex subunit	-
ENSMUSG00000026090	445.124	400.529	297.239	577.853	588.923	692.689	380.964	619.821	-0.702473	0.0234498	0.600124	2010300C02Rik	1	37611677	37720085	-	5075	protein_coding	RIKEN cDNA 2010300C02 gene [Source:MGI Symbol;Acc:MGI:1919347] && sp|Q6NV74|CRCDL_HUMAN CRACD-like protein OS=Homo sapiens OX=9606 GN=CRACDL PE=1 SV=3 && PF15262:Domain of unknown function (DUF4592)	-
ENSMUSG00000057816	0	0	0	53.8153	0	0	0	17.9384	-6.63259	0.0234709	0.600124	Cfap299	5	98329304	98802047	+	1448	protein_coding	cilia and flagella associated protein 299 [Source:MGI Symbol;Acc:MGI:1916571] && sp|Q810M1|CF299_MOUSE Cilia- and flagella-associated protein 299 OS=Mus musculus OX=10090 GN=Cfap299 PE=2 SV=1 && PF14713:Domain of unknown function (DUF4464)	-
ENSMUSG00000073208	0	0	0	53.8153	0	0	0	17.9384	-6.63259	0.0234709	0.600124	Speer4c	5	15709501	15714271	-	1194	protein_coding	spermatogenesis associated glutamate (E)-rich protein 4C [Source:MGI Symbol;Acc:MGI:1914023] && sp|Q8TDM6|DLG5_HUMAN Disks large homolog 5 OS=Homo sapiens OX=9606 GN=DLG5 PE=1 SV=4 && PF04822:Takusan	-
ENSMUSG00000027443	0	0	0	53.8153	0	0	0	17.9384	-6.63259	0.0234709	0.600124	Cst12	2	148789361	148793546	+	655	protein_coding	cystatin 12 [Source:MGI Symbol;Acc:MGI:1916612] && sp|Q9DAN8|CST12_MOUSE Cystatin-12 OS=Mus musculus OX=10090 GN=Cst12 PE=1 SV=1 && PF00031:Cystatin domain	-
novel.559	0	0	0	53.8153	0	0	0	17.9384	-6.63259	0.0234709	0.600124	-	5	26045039	26047482	+	2444	-	- && P11365.2 RecName: Full=Retrovirus-related Gag polyprotein; Contains: RecName: Full=Protease; Flags: Precursor && PF00607:gag gene protein p24 (core nucleocapsid protein)|PF00552:Integrase DNA binding domain	-
novel.731	5.11637	4.08703	10.9413	0	1.06496	0	6.71491	0.354987	4.22186	0.0234761	1	-	8	111522371	111530667	+	544	-	- && - && -	-
ENSMUSG00000108154	4.0931	5.10878	10.9413	0	1.06496	0	6.7144	0.354987	4.22176	0.0234786	1	Gm44033	6	113718584	113719278	+	695	TEC	predicted gene, 44033 [Source:MGI Symbol;Acc:MGI:5690425] && sp|Q9EQX0|GHRL_MOUSE Appetite-regulating hormone OS=Mus musculus OX=10090 GN=Ghrl PE=1 SV=1 && -	-
ENSMUSG00000040987	475.822	528.248	415.771	282.31	339.722	282.287	473.28	301.44	0.650869	0.0235398	0.600124	Mill2	7	18839966	18865402	+	4546	protein_coding	MHC I like leukocyte 2 [Source:MGI Symbol;Acc:MGI:2179989] && sp|Q8HWE5|MILL2_MOUSE MHC class I-like protein MILL2 OS=Mus musculus OX=10090 GN=Mill2 PE=1 SV=1 && PF07654:Immunoglobulin C1-set domain|PF00129:Class I Histocompatibility antigen, domains alpha 1 and 2	-
ENSMUSG00000063611	338.704	255.439	235.239	194.088	151.224	111.829	276.461	152.38	0.857435	0.0235541	0.600124	Gm10134	2	28506095	28507773	+	1679	lincRNA	predicted gene 10134 [Source:MGI Symbol;Acc:MGI:3642322] && - && -	-
ENSMUSG00000086932	2.04655	0	0	13.2333	12.7795	3.25716	0.682183	9.75665	-3.87086	0.0235645	0.600124	Gm22000	11	104557922	104565661	-	730	processed_transcript	predicted gene 22000 [Source:MGI Symbol;Acc:MGI:5440235] && - && -	-
ENSMUSG00000021423	370.425	157.351	334.622	137.626	169.329	122.686	287.466	143.214	1.00553	0.0237589	0.603958	Ly86	13	37345208	37419036	+	3632	protein_coding	lymphocyte antigen 86 [Source:MGI Symbol;Acc:MGI:1321404] && sp|O88188|LY86_MOUSE Lymphocyte antigen 86 OS=Mus musculus OX=10090 GN=Ly86 PE=1 SV=1 && -	-
ENSMUSG00000105239	5.11637	2.04351	10.0296	0	0	0	5.72981	0	4.95433	0.0237624	1	Gm43091	5	135653810	135672987	-	423	lincRNA	predicted gene 43091 [Source:MGI Symbol;Acc:MGI:5663228] && - && -	-
ENSMUSG00000066357	1442.82	1793.18	1890.11	2372.28	2471.77	3568.76	1708.7	2804.27	-0.714596	0.0237784	0.603958	Wdr6	9	108572311	108578739	-	4163	protein_coding	WD repeat domain 6 [Source:MGI Symbol;Acc:MGI:1930140] && sp|Q99ME2|WDR6_MOUSE WD repeat-containing protein 6 OS=Mus musculus OX=10090 GN=Wdr6 PE=1 SV=1 && -	-
ENSMUSG00000047641	45.0241	241.135	36.4711	138.508	283.279	795.832	107.543	405.873	-1.91641	0.0238196	0.604202	Krt87	15	101431038	101438804	-	2278	protein_coding	keratin 87 [Source:MGI Symbol;Acc:MGI:3665486] && sp|Q6IMF0|KRT87_MOUSE Keratin, type II cuticular 87 OS=Mus musculus OX=10090 GN=Krt87 PE=2 SV=2 && PF16208:Keratin type II head|PF00038:Intermediate filament protein	-
ENSMUSG00000026778	25.5819	47.0008	38.2947	60.873	113.951	70.5717	36.9591	81.7985	-1.14438	0.0238517	0.604212	Prkcq	2	11172108	11301222	+	7081	protein_coding	protein kinase C, theta [Source:MGI Symbol;Acc:MGI:97601] && sp|Q02111|KPCT_MOUSE Protein kinase C theta type OS=Mus musculus OX=10090 GN=Prkcq PE=1 SV=1 && PF00130:Phorbol esters/diacylglycerol binding domain (C1 domain)	-
ENSMUSG00000046876	1864.41	1888.21	857.071	500.217	1056.44	661.203	1536.56	739.287	1.05563	0.0239355	0.605531	Atxn1	13	45549755	45965008	-	13914	protein_coding	ataxin 1 [Source:MGI Symbol;Acc:MGI:104783] && sp|P54254|ATX1_MOUSE Ataxin-1 OS=Mus musculus OX=10090 GN=Atxn1 PE=1 SV=2 && PF08517:Ataxin-1 and HBP1 module (AXH)	-
ENSMUSG00000107902	0	2.04351	47.4124	0.882218	1.06496	0	16.4853	0.649059	4.65256	0.0240697	0.60812	Gm32592	6	98121796	98248611	+	3124	antisense	predicted gene, 32592 [Source:MGI Symbol;Acc:MGI:5591751] && sp|A0A1B0GVS7|MDFI2_HUMAN MyoD family inhibitor domain-containing protein 2 OS=Homo sapiens OX=9606 GN=MDFIC2 PE=2 SV=1 && -	-
ENSMUSG00000086328	157.584	89.9146	69.2951	28.231	69.2224	29.3144	105.598	42.2559	1.32307	0.0241652	0.609723	2700033N17Rik	2	116066218	116067444	-	721	lincRNA	RIKEN cDNA 2700033N17 gene [Source:MGI Symbol;Acc:MGI:1919853] && - && -	-
ENSMUSG00000028480	585.313	326.962	354.681	463.164	1176.78	1005.38	422.319	881.774	-1.0619	0.0242456	0.610216	Glipr2	4	43957401	43979118	+	2320	protein_coding	GLI pathogenesis-related 2 [Source:MGI Symbol;Acc:MGI:1917770] && sp|Q9CYL5|GAPR1_MOUSE Golgi-associated plant pathogenesis-related protein 1 OS=Mus musculus OX=10090 GN=Glipr2 PE=1 SV=3 && PF00188:Cysteine-rich secretory protein family	-
ENSMUSG00000029378	0	1.02176	1.82356	33.5243	5.3248	1.08572	0.948437	13.3116	-3.79719	0.0242893	0.610216	Areg	5	91139599	91148432	+	1215	protein_coding	amphiregulin [Source:MGI Symbol;Acc:MGI:88068] && sp|P31955|AREG_MOUSE Amphiregulin OS=Mus musculus OX=10090 GN=Areg PE=2 SV=1 && -	-
ENSMUSG00000060301	794.061	953.299	748.569	605.201	529.285	453.831	831.976	529.439	0.651536	0.0242931	0.610216	2610008E11Rik	10	79064374	79097600	-	5940	protein_coding	RIKEN cDNA 2610008E11 gene [Source:MGI Symbol;Acc:MGI:1919378] && sp|G3X9G7|ZN809_MOUSE Zinc finger protein 809 OS=Mus musculus OX=10090 GN=Zfp809 PE=2 SV=1 && PF00096:Zinc finger, C2H2 type|PF01352:KRAB box	zf-C2H2
ENSMUSG00000109572	0	0	0	29.1132	2.12992	0	0	10.4144	-5.85025	0.0243706	0.610216	Cfap99	5	34288600	34327327	+	2123	protein_coding	cilia and flagella associated protein 99 [Source:MGI Symbol;Acc:MGI:5434801] && sp|D6REC4|CFA99_HUMAN Cilia- and flagella-associated protein 99 OS=Homo sapiens OX=9606 GN=CFAP99 PE=3 SV=1 && -	-
ENSMUSG00000099843	83.9085	126.698	59.2655	29.9954	47.9232	45.6002	89.9573	41.1729	1.12965	0.024415	0.610216	Gm7160	1	105979350	105990282	-	1417	lincRNA	predicted gene 7160 [Source:MGI Symbol;Acc:MGI:3646078] && - && -	-
novel.855	28.6517	2.04351	2.73533	0	1.06496	1.08572	11.1435	0.716893	4.00333	0.0244648	0.610216	-	CHR_MG3490_PATCH	112781678	112792936	-	1817	-	- && Q8IVF2.2 RecName: Full=Protein AHNAK2 && -	-
ENSMUSG00000031997	86.9783	54.1531	97.5602	92.6329	160.809	323.544	79.5639	192.329	-1.27155	0.0244743	0.610216	Trpc6	9	8544142	8680741	+	5066	protein_coding	transient receptor potential cation channel, subfamily C, member 6 [Source:MGI Symbol;Acc:MGI:109523] && sp|Q61143|TRPC6_MOUSE Short transient receptor potential channel 6 OS=Mus musculus OX=10090 GN=Trpc6 PE=1 SV=3 && PF08344:Transient receptor ion channel II|PF12796:Ankyrin repeats (3 copies)|PF00520:Ion transport protein	-
ENSMUSG00000054901	17.3957	15.3264	72.0304	13.2333	7.45472	2.17144	34.9175	7.61981	2.18586	0.0244822	0.610216	Arhgef33	17	80307407	80400081	+	4680	protein_coding	Rho guanine nucleotide exchange factor (GEF) 33 [Source:MGI Symbol;Acc:MGI:2685787] && sp|Q8BW86|ARG33_MOUSE Rho guanine nucleotide exchange factor 33 OS=Mus musculus OX=10090 GN=Arhgef33 PE=1 SV=3 && PF00621:RhoGEF domain	-
ENSMUSG00000032258	70.6059	92.9799	113.06	247.903	125.665	170.458	92.2154	181.342	-0.976045	0.0245052	0.610216	Lca5	9	83390293	83441127	-	6306	protein_coding	Leber congenital amaurosis 5 (human) [Source:MGI Symbol;Acc:MGI:1923032] && sp|Q80ST9|LCA5_MOUSE Lebercilin OS=Mus musculus OX=10090 GN=Lca5 PE=1 SV=1 && PF15619:Ciliary protein causing Leber congenital amaurosis disease	-
ENSMUSG00000022240	45.0241	14.3046	363.799	39.6998	25.559	24.9715	141.043	30.0768	2.22888	0.0245152	0.610216	Ctnnd2	15	30172593	31029341	+	10316	protein_coding	catenin (cadherin associated protein), delta 2 [Source:MGI Symbol;Acc:MGI:1195966] && sp|O35927|CTND2_MOUSE Catenin delta-2 OS=Mus musculus OX=10090 GN=Ctnnd2 PE=1 SV=1 && PF00514:Armadillo/beta-catenin-like repeat	-
ENSMUSG00000022595	5.11637	2.04351	12.7649	7.93996	60.7027	29.3144	6.64159	32.6524	-2.28549	0.0245366	0.610216	Lypd2	15	74732247	74734329	-	679	protein_coding	Ly6/Plaur domain containing 2 [Source:MGI Symbol;Acc:MGI:1915561] && sp|Q9DD23|LYPD2_MOUSE Ly6/PLAUR domain-containing protein 2 OS=Mus musculus OX=10090 GN=Lypd2 PE=2 SV=1 && PF00087:Snake toxin and toxin-like protein	-
ENSMUSG00000056895	92.0947	124.654	31.0004	14.1155	38.3386	32.5716	82.5831	28.3419	1.5463	0.0246152	0.611373	H2bu2	11	58948920	58949533	+	614	protein_coding	H2B.U histone 2 [Source:MGI Symbol;Acc:MGI:1925553] && sp|Q9D2U9|H2B3A_MOUSE Histone H2B type 3-A OS=Mus musculus OX=10090 GN=Hist3h2ba PE=1 SV=3 && PF00125:Core histone H2A/H2B/H3/H4	-
ENSMUSG00000108256	41.9542	26.5657	15.5002	7.05774	12.7795	5.4286	28.0067	8.42195	1.73411	0.0247513	0.61317	Gm43923	6	93194941	93197851	+	2911	TEC	predicted gene, 43923 [Source:MGI Symbol;Acc:MGI:5690315] && - && -	-
ENSMUSG00000009394	54.2335	58.2401	57.442	380.236	38.3386	127.029	56.6386	181.868	-1.68436	0.0247518	0.61317	Syn2	6	115134902	115282006	+	7031	protein_coding	synapsin II [Source:MGI Symbol;Acc:MGI:103020] && sp|Q64332|SYN2_MOUSE Synapsin-2 OS=Mus musculus OX=10090 GN=Syn2 PE=1 SV=2 && PF10581:Synapsin N-terminal|PF02078:Synapsin, N-terminal domain|PF02750:Synapsin, ATP binding domain	-
ENSMUSG00000084838	816.573	633.489	898.101	264.665	619.807	306.173	782.721	396.882	0.980354	0.0247951	0.613446	Gm10241	16	20176727	20177012	-	286	processed_pseudogene	predicted pseudogene 10241 [Source:MGI Symbol;Acc:MGI:3704461] && sp|P61955|SUMO2_BOVIN Small ubiquitin-related modifier 2 OS=Bos taurus OX=9913 GN=SUMO2 PE=3 SV=1 && -	-
ENSMUSG00000003355	208.748	240.113	171.414	384.647	230.031	712.232	206.758	442.303	-1.09711	0.0248612	0.614098	Fkbp11	15	98724366	98728198	-	2706	protein_coding	FK506 binding protein 11 [Source:MGI Symbol;Acc:MGI:1913370] && sp|Q9D1M7|FKB11_MOUSE Peptidyl-prolyl cis-trans isomerase FKBP11 OS=Mus musculus OX=10090 GN=Fkbp11 PE=1 SV=1 && -	-
ENSMUSG00000047419	115.63	113.415	88.4424	52.9331	70.2873	32.5716	105.829	51.9307	1.02584	0.0249104	0.614098	Cmya5	13	93040713	93144724	-	11850	protein_coding	cardiomyopathy associated 5 [Source:MGI Symbol;Acc:MGI:1923719] && sp|Q70KF4|CMYA5_MOUSE Cardiomyopathy-associated protein 5 OS=Mus musculus OX=10090 GN=Cmya5 PE=1 SV=2 && -	-
ENSMUSG00000020325	72.6525	26.5657	54.7067	69.6952	112.886	212.801	51.3083	131.794	-1.35939	0.0249556	0.614098	Fstl3	10	79777272	79782630	+	2445	protein_coding	follistatin-like 3 [Source:MGI Symbol;Acc:MGI:1890391] && sp|Q9EQC7|FSTL3_MOUSE Follistatin-related protein 3 OS=Mus musculus OX=10090 GN=Fstl3 PE=1 SV=1 && PF07648:Kazal-type serine protease inhibitor domain	-
ENSMUSG00000050002	612.941	415.855	529.743	325.538	354.632	272.516	519.513	317.562	0.70999	0.0249822	0.614098	Idnk	13	58157649	58164693	+	3377	protein_coding	idnK gluconokinase homolog (E. coli) [Source:MGI Symbol;Acc:MGI:1922981] && sp|Q8R0J8|GNTK_MOUSE Probable gluconokinase OS=Mus musculus OX=10090 GN=Idnk PE=1 SV=2 && -	-
ENSMUSG00000117327	27.6284	23.5004	35.5593	56.4619	61.7677	58.6288	28.896	58.9528	-1.02558	0.0249824	0.614098	Gm6467	16	21896506	21897116	+	609	pseudogene	predicted gene 6467 [Source:MGI Symbol;Acc:MGI:3645284] && sp|Q9R1P1|PSB3_MOUSE Proteasome subunit beta type-3 OS=Mus musculus OX=10090 GN=Psmb3 PE=1 SV=1 && PF00227:Proteasome subunit	-
ENSMUSG00000024028	10.2327	20.4351	12.7649	0.882218	2.12992	5.4286	14.4776	2.81358	2.38944	0.0250471	0.614894	Tff2	17	31141049	31144282	-	584	protein_coding	trefoil factor 2 (spasmolytic protein 1) [Source:MGI Symbol;Acc:MGI:1306805] && sp|Q03404|TFF2_MOUSE Trefoil factor 2 OS=Mus musculus OX=10090 GN=Tff2 PE=1 SV=2 && PF00088:Trefoil (P-type) domain	-
ENSMUSG00000106874	3264.24	932.864	489.625	262.019	916.93	199.772	1562.24	459.574	1.76535	0.0250992	0.615382	Gm20186	6	18845910	18848207	-	1050	lincRNA	predicted gene, 20186 [Source:MGI Symbol;Acc:MGI:5012371] && - && -	-
ENSMUSG00000020826	325.401	71.523	65.648	426.111	2100.1	27.143	154.191	851.118	-2.46483	0.0251683	0.615809	Nos2	11	78920787	78960254	+	4439	protein_coding	nitric oxide synthase 2, inducible [Source:MGI Symbol;Acc:MGI:97361] && sp|P29477|NOS2_MOUSE Nitric oxide synthase, inducible OS=Mus musculus OX=10090 GN=Nos2 PE=1 SV=1 && PF00258:Flavodoxin|PF02898:Nitric oxide synthase, oxygenase domain|PF00667:FAD binding domain|PF00175:Oxidoreductase NAD-binding domain	-
ENSMUSG00000069378	3.06982	3.06527	4.55889	112.042	5.3248	0	3.56466	39.1221	-3.45666	0.0251812	0.615809	Prdm6	18	53463583	53575907	+	3478	protein_coding	PR domain containing 6 [Source:MGI Symbol;Acc:MGI:2684938] && sp|Q3UZD5|PRDM6_MOUSE Putative histone-lysine N-methyltransferase PRDM6 OS=Mus musculus OX=10090 GN=Prdm6 PE=1 SV=1 && PF00856:SET domain	zf-C2H2
ENSMUSG00000047342	133.026	126.698	127.649	74.9885	87.3267	57.5431	129.124	73.2861	0.81652	0.0252531	0.616677	Zfp286	11	62752577	62789462	-	7991	protein_coding	zinc finger protein 286 [Source:MGI Symbol;Acc:MGI:2384758] && sp|Q9HBT8|Z286A_HUMAN Zinc finger protein 286A OS=Homo sapiens OX=9606 GN=ZNF286A PE=1 SV=1 && PF01352:KRAB box|PF00096:Zinc finger, C2H2 type	zf-C2H2
ENSMUSG00000097328	504.474	333.093	412.123	192.323	296.059	237.773	416.563	242.052	0.784031	0.0252814	0.616677	Tnfsf12	11	69686250	69695849	-	1515	protein_coding	tumor necrosis factor (ligand) superfamily, member 12 [Source:MGI Symbol;Acc:MGI:1196259] && sp|O54907|TNF12_MOUSE Tumor necrosis factor ligand superfamily member 12 OS=Mus musculus OX=10090 GN=Tnfsf12 PE=2 SV=2 && PF00229:TNF(Tumour Necrosis Factor) family	-
ENSMUSG00000051627	28.6517	24.5222	20.0591	12.351	5.3248	3.25716	24.411	6.97767	1.78535	0.0253284	0.617037	H1f4	13	23620629	23622558	-	1930	protein_coding	H1.4 linker histone, cluster member [Source:MGI Symbol;Acc:MGI:1931527] && sp|P43274|H14_MOUSE Histone H1.4 OS=Mus musculus OX=10090 GN=H1-4 PE=1 SV=2 && PF00538:linker histone H1 and H5 family	-
ENSMUSG00000041710	0	0	0	4.41109	0	23.8858	0	9.4323	-5.7015	0.0254437	1	Trpc5	X	144381671	144688180	-	5014	protein_coding	transient receptor potential cation channel, subfamily C, member 5 [Source:MGI Symbol;Acc:MGI:109524] && sp|Q9QX29|TRPC5_MOUSE Short transient receptor potential channel 5 OS=Mus musculus OX=10090 GN=Trpc5 PE=1 SV=2 && PF12796:Ankyrin repeats (3 copies)|PF00520:Ion transport protein|PF08344:Transient receptor ion channel II	-
ENSMUSG00000104420	15.3491	69.4795	23.7062	7.93996	2.12992	15.2001	36.1783	8.42332	2.10408	0.0254732	0.619772	E230020A03Rik	7	36727177	36729562	+	2386	TEC	RIKEN cDNA E230020A03 gene [Source:MGI Symbol;Acc:MGI:2442139] && - && -	-
ENSMUSG00000092500	14.3258	4.08703	0.911778	0	0	0	6.44155	0	5.11799	0.0254988	1	Gm20400	6	142161493	142173796	+	665	antisense	predicted gene 20400 [Source:MGI Symbol;Acc:MGI:5141865] && - && -	-
ENSMUSG00000074415	1180.86	1140.28	1243.66	706.656	923.32	714.403	1188.27	781.46	0.604838	0.0255276	0.620304	Mir100hg	9	41327077	41716994	+	23898	processed_transcript	Mir100 Mirlet7a-2 Mir125b-1 cluster host gene [Source:MGI Symbol;Acc:MGI:1920394] && - && -	-
ENSMUSG00000081895	8466.57	5943.56	4568.01	3383.3	3954.2	3879.27	6326.05	3738.92	0.758679	0.0256412	0.621205	Rpl17-ps10	7	72648757	72649311	-	555	processed_pseudogene	ribosomal protein L17, pseudogene 10 [Source:MGI Symbol;Acc:MGI:3642871] && sp|Q3T025|RL17_BOVIN 60S ribosomal protein L17 OS=Bos taurus OX=9913 GN=RPL17 PE=2 SV=3 && PF00237:Ribosomal protein L22p/L17e	-
ENSMUSG00000086043	24.5586	31.6745	9.11778	39.6998	51.1181	92.2861	21.7836	61.0347	-1.48873	0.0256615	0.621205	Gm12473	4	43631539	43641533	-	579	antisense	predicted gene 12473 [Source:MGI Symbol;Acc:MGI:3652337] && - && -	-
ENSMUSG00000076617	968.017	308.571	260.768	200.263	227.901	218.23	512.452	215.465	1.24986	0.0256765	0.621205	Ighm	12	113418558	113422730	-	1886	IG_C_gene	immunoglobulin heavy constant mu [Source:MGI Symbol;Acc:MGI:96448] && sp|P01872|IGHM_MOUSE Immunoglobulin heavy constant mu OS=Mus musculus OX=10090 GN=Ighm PE=1 SV=2 && PF07654:Immunoglobulin C1-set domain	-
ENSMUSG00000039457	838.062	1115.76	674.715	322.892	652.82	429.945	876.178	468.552	0.903373	0.0257088	0.621205	Ppl	16	5086291	5132421	-	6893	protein_coding	periplakin [Source:MGI Symbol;Acc:MGI:1194898] && sp|Q9R269|PEPL_MOUSE Periplakin OS=Mus musculus OX=10090 GN=Ppl PE=1 SV=1 && PF17902:SH3 domain	-
ENSMUSG00000097910	252.749	72.5447	232.503	13.2333	96.9113	62.9717	185.932	57.7054	1.69101	0.0257275	0.621205	5033428I22Rik	8	57332118	57354580	+	10945	lincRNA	RIKEN cDNA 5033428I22 gene [Source:MGI Symbol;Acc:MGI:1923246] && - && -	-
ENSMUSG00000060586	1853.15	1168.89	1820.82	1190.99	746.537	839.261	1614.29	925.597	0.802182	0.0258937	0.621483	H2-Eb1	17	34305867	34316674	+	1944	protein_coding	histocompatibility 2, class II antigen E beta [Source:MGI Symbol;Acc:MGI:95901] && sp|P04230|HB21_MOUSE H-2 class II histocompatibility antigen, E-B beta chain OS=Mus musculus OX=10090 GN=H2-Eb1 PE=1 SV=1 && PF07654:Immunoglobulin C1-set domain|PF00969:Class II histocompatibility antigen, beta domain	-
ENSMUSG00000086067	3.06982	5.10878	24.618	1.76444	1.06496	0	10.9322	0.943132	3.4997	0.025897	0.621483	Gm16183	8	84611202	84617184	-	1193	antisense	predicted gene 16183 [Source:MGI Symbol;Acc:MGI:3802174] && sp|P97445|CAC1A_MOUSE Voltage-dependent P/Q-type calcium channel subunit alpha-1A OS=Mus musculus OX=10090 GN=Cacna1a PE=1 SV=2 && -	-
ENSMUSG00000040441	55.2568	32.6962	33.7358	9.70439	17.0394	20.6287	40.5629	15.7908	1.36836	0.0259116	0.621483	Slc26a10	10	127171393	127180645	-	4519	protein_coding	solute carrier family 26, member 10 [Source:MGI Symbol;Acc:MGI:2143920] && sp|Q5EBI0|S2610_MOUSE Solute carrier family 26 member 10 OS=Mus musculus OX=10090 GN=Slc26a10 PE=2 SV=2 && PF00916:Sulfate permease family|PF01740:STAS domain	-
ENSMUSG00000081998	38.8844	31.6745	88.4424	16.7621	25.559	17.3715	53.0004	19.8976	1.41793	0.0259277	0.621483	Gm13245	4	146480667	146480926	+	260	processed_pseudogene	predicted gene 13245 [Source:MGI Symbol;Acc:MGI:3649656] && sp|P19944|RLA1_RAT 60S acidic ribosomal protein P1 OS=Rattus norvegicus OX=10116 GN=Rplp1 PE=3 SV=1 && -	-
novel.519	130.979	21.4569	12.7649	2.64665	19.1693	0	55.067	7.27198	2.92504	0.0260231	0.621483	-	4	144084557	144093325	+	3481	-	- && Q9TTC0.1 RecName: Full=Envelope glycoprotein; AltName: Full=Env polyprotein; Contains: RecName: Full=Surface protein; Short=SU; AltName: Full=Glycoprotein 70; Short=gp70; Contains: RecName: Full=Transmembrane protein; Short=TM; AltName: Full=Envelope protein p15E; Contains: RecName: Full=R-peptide; AltName: Full=p2E; Flags: Precursor && -	-
ENSMUSG00000006143	153.491	1264.93	89.3542	14.1155	211.927	73.8289	502.593	99.9571	2.33081	0.0260419	0.621483	Upk3bl	5	136054492	136064326	+	1303	protein_coding	uroplakin 3B-like [Source:MGI Symbol;Acc:MGI:1916915] && sp|Q9D701|UPK3L_MOUSE Uroplakin-3b-like protein 1 OS=Mus musculus OX=10090 GN=Upk3bl1 PE=2 SV=1 && -	-
ENSMUSG00000083287	5.11637	5.10878	5.47067	5.29331	36.2086	27.143	5.23194	22.8816	-2.12288	0.0260431	0.621483	Gm13502	2	53696121	53696804	-	684	processed_pseudogene	predicted gene 13502 [Source:MGI Symbol;Acc:MGI:3649894] && sp|P58044|IDI1_MOUSE Isopentenyl-diphosphate Delta-isomerase 1 OS=Mus musculus OX=10090 GN=Idi1 PE=1 SV=1 && PF00293:NUDIX domain	-
ENSMUSG00000027867	0	0	0	51.1686	0	0	0	17.0562	-6.55991	0.0260772	0.621483	Spag17	3	99885406	100143322	+	8489	protein_coding	sperm associated antigen 17 [Source:MGI Symbol;Acc:MGI:1921612] && sp|Q5S003|SPG17_MOUSE Sperm-associated antigen 17 OS=Mus musculus OX=10090 GN=Spag17 PE=1 SV=2 && PF14874:Flagellar-associated PapD-like	-
ENSMUSG00000070686	0	0	0	51.1686	0	0	0	17.0562	-6.55991	0.0260772	0.621483	C87414	5	93634993	93671551	-	2966	protein_coding	expressed sequence C87414 [Source:MGI Symbol;Acc:MGI:2141341] && sp|Q5VWM5|PRAM9_HUMAN PRAME family member 9/15 OS=Homo sapiens OX=9606 GN=PRAMEF9 PE=2 SV=1 && -	-
ENSMUSG00000040614	0	0	0	51.1686	0	0	0	17.0562	-6.55991	0.0260772	0.621483	Nlrp9c	7	26322473	26403700	-	5935	protein_coding	NLR family, pyrin domain containing 9C [Source:MGI Symbol;Acc:MGI:3028627] && sp|Q66X01|NLR9C_MOUSE NACHT, LRR and PYD domains-containing protein 9C OS=Mus musculus OX=10090 GN=Nlrp9c PE=2 SV=1 && PF17776:NLRC4 helical domain HD2|PF05729:NACHT domain|PF17779:NOD2 winged helix domain	-
ENSMUSG00000052504	52.187	21.4569	37.3829	97.9262	46.8582	133.543	37.0089	92.7759	-1.32588	0.0260974	0.621483	Epha3	16	63543534	63864175	-	8692	protein_coding	Eph receptor A3 [Source:MGI Symbol;Acc:MGI:99612] && sp|P29319|EPHA3_MOUSE Ephrin type-A receptor 3 OS=Mus musculus OX=10090 GN=Epha3 PE=1 SV=1 && PF07647:SAM domain (Sterile alpha motif)|PF01404:Ephrin receptor ligand binding domain|PF07714:Protein tyrosine and serine/threonine kinase|PF00041:Fibronectin type III domain|PF07699:Putative ephrin-receptor like|PF14575:Ephrin type-A receptor 2 trans…	-
ENSMUSG00000028238	31.7215	24.5222	29.1769	39.6998	142.705	48.8574	28.4735	77.0873	-1.43498	0.0261623	0.621901	Atp6v0d2	4	19876841	19922605	-	2716	protein_coding	ATPase, H+ transporting, lysosomal V0 subunit D2 [Source:MGI Symbol;Acc:MGI:1924415] && sp|Q80SY3|VA0D2_MOUSE V-type proton ATPase subunit d 2 OS=Mus musculus OX=10090 GN=Atp6v0d2 PE=2 SV=2 && PF01992:ATP synthase (C/AC39) subunit	-
ENSMUSG00000061517	0	1.02176	0	22.9377	8.51968	0	0.340586	10.4858	-4.8985	0.026225	0.621901	Sox21	14	118233232	118237030	-	3799	protein_coding	SRY (sex determining region Y)-box 21 [Source:MGI Symbol;Acc:MGI:2654070] && sp|Q811W0|SOX21_MOUSE Transcription factor SOX-21 OS=Mus musculus OX=10090 GN=Sox21 PE=2 SV=1 && PF00505:HMG (high mobility group) box|PF12336:SOX transcription factor	HMG
ENSMUSG00000009863	1443.84	1471.33	1656.7	2426.98	1948.88	2473.27	1523.96	2283.04	-0.583116	0.0262596	0.621901	Sdhb	4	140961203	140979193	+	2239	protein_coding	succinate dehydrogenase complex, subunit B, iron sulfur (Ip) [Source:MGI Symbol;Acc:MGI:1914930] && sp|Q9CQA3|SDHB_MOUSE Succinate dehydrogenase [ubiquinone] iron-sulfur subunit, mitochondrial OS=Mus musculus OX=10090 GN=Sdhb PE=1 SV=1 && PF13085:2Fe-2S iron-sulfur cluster binding domain	-
ENSMUSG00000022263	2760.79	2815.96	2966.92	1327.74	2172.52	1831.61	2847.89	1777.29	0.680416	0.0262688	0.621901	Trio	15	27730651	28025848	-	23395	protein_coding	triple functional domain (PTPRF interacting) [Source:MGI Symbol;Acc:MGI:1927230] && sp|Q0KL02|TRIO_MOUSE Triple functional domain protein OS=Mus musculus OX=10090 GN=Trio PE=1 SV=3 && PF07679:Immunoglobulin I-set domain|PF00650:CRAL/TRIO domain|PF00069:Protein kinase domain|PF00435:Spectrin repeat|PF00621:RhoGEF domain|PF00018:SH3 domain|PF16609:SH3-RhoGEF linking unstructured region|PF00169:PH d…	-
ENSMUSG00000039405	1781.52	1092.26	601.773	1532.41	2749.73	3270.19	1158.52	2517.44	-1.11972	0.026278	0.621901	Prss23	7	89507783	89527187	-	3767	protein_coding	protease, serine 23 [Source:MGI Symbol;Acc:MGI:1923703] && sp|Q9D6X6|PRS23_MOUSE Serine protease 23 OS=Mus musculus OX=10090 GN=Prss23 PE=2 SV=2 && PF00089:Trypsin	-
ENSMUSG00000018500	297.773	116.48	92.0895	32.6421	107.561	19.5429	168.781	53.2486	1.66524	0.0263907	0.622513	Adora2b	11	62248984	62266453	+	1845	protein_coding	adenosine A2b receptor [Source:MGI Symbol;Acc:MGI:99403] && sp|Q60614|AA2BR_MOUSE Adenosine receptor A2b OS=Mus musculus OX=10090 GN=Adora2b PE=2 SV=2 && PF00001:7 transmembrane receptor (rhodopsin family)	-
ENSMUSG00000018983	72.6525	70.5012	143.149	219.672	141.64	220.401	95.4343	193.904	-1.02132	0.0264202	0.622513	E2f2	4	136172394	136196057	+	4882	protein_coding	E2F transcription factor 2 [Source:MGI Symbol;Acc:MGI:1096341] && sp|P56931|E2F2_MOUSE Transcription factor E2F2 OS=Mus musculus OX=10090 GN=E2f2 PE=1 SV=2 && PF16421:E2F transcription factor CC-MB domain|PF02319:E2F/DP family winged-helix DNA-binding domain	E2F
ENSMUSG00000041696	360.193	259.526	354.681	195.852	222.577	176.972	324.8	198.467	0.710861	0.0264306	0.622513	Rasl12	9	65398506	65414853	+	6568	protein_coding	RAS-like, family 12 [Source:MGI Symbol;Acc:MGI:1918034] && sp|Q08AT1|RASLC_MOUSE Ras-like protein family member 12 OS=Mus musculus OX=10090 GN=Rasl12 PE=2 SV=1 && PF00071:Ras family	-
novel.798	18.4189	1.02176	11.8531	0.882218	1.06496	1.08572	10.4313	1.01097	3.37339	0.0264474	0.622513	-	9	57495639	57502128	-	616	-	- && - && -	-
ENSMUSG00000018861	279.354	186.982	254.386	1912.65	323.748	179.144	240.24	805.18	-1.74516	0.0264806	0.622513	Fdxr	11	115268024	115277050	-	2806	protein_coding	ferredoxin reductase [Source:MGI Symbol;Acc:MGI:104724] && sp|Q61578|ADRO_MOUSE NADPH:adrenodoxin oxidoreductase, mitochondrial OS=Mus musculus OX=10090 GN=Fdxr PE=1 SV=1 && PF07992:Pyridine nucleotide-disulphide oxidoreductase	-
ENSMUSG00000048078	684.57	1112.69	670.156	4382.86	701.808	1535.21	822.473	2206.62	-1.42398	0.0265084	0.622513	Tenm4	7	96171246	96911093	+	21021	protein_coding	teneurin transmembrane protein 4 [Source:MGI Symbol;Acc:MGI:2447063] && sp|Q3UHK6|TEN4_MOUSE Teneurin-4 OS=Mus musculus OX=10090 GN=Tenm4 PE=1 SV=2 && PF06484:Teneurin Intracellular Region|PF15636:GHH signature containing HNH/Endo VII superfamily nuclease toxin	-
ENSMUSG00000024176	182.143	15.3264	14.5884	17.6444	3.19488	18.4572	70.6859	13.0988	2.42898	0.0265441	0.622513	Sox8	17	25565892	25570686	-	3118	protein_coding	SRY (sex determining region Y)-box 8 [Source:MGI Symbol;Acc:MGI:98370] && sp|Q04886|SOX8_MOUSE Transcription factor SOX-8 OS=Mus musculus OX=10090 GN=Sox8 PE=2 SV=2 && PF12444:Sox developmental protein N terminal|PF00505:HMG (high mobility group) box	HMG
ENSMUSG00000028150	418.519	333.093	173.238	199.381	125.665	54.286	308.283	126.444	1.28361	0.0265649	0.622513	Rorc	3	94372794	94398276	+	3559	protein_coding	RAR-related orphan receptor gamma [Source:MGI Symbol;Acc:MGI:104856] && sp|P51450|RORG_MOUSE Nuclear receptor ROR-gamma OS=Mus musculus OX=10090 GN=Rorc PE=1 SV=1 && PF00105:Zinc finger, C4 type (two domains)|PF00104:Ligand-binding domain of nuclear hormone receptor	THR-like
ENSMUSG00000028179	424.659	110.35	173.238	100.573	109.691	87.9433	236.082	99.4023	1.24756	0.0266076	0.622747	Cth	3	157894248	157925077	-	2791	protein_coding	cystathionase (cystathionine gamma-lyase) [Source:MGI Symbol;Acc:MGI:1339968] && sp|Q8VCN5|CGL_MOUSE Cystathionine gamma-lyase OS=Mus musculus OX=10090 GN=Cth PE=1 SV=1 && PF01053:Cys/Met metabolism PLP-dependent enzyme	-
ENSMUSG00000048416	24.5586	14.3046	40.1182	306.13	15.9744	39.0859	26.3271	120.397	-2.19342	0.0266934	0.623217	Mlf1	3	67374097	67400003	+	1719	protein_coding	myeloid leukemia factor 1 [Source:MGI Symbol;Acc:MGI:1341819] && sp|Q9QWV4|MLF1_MOUSE Myeloid leukemia factor 1 OS=Mus musculus OX=10090 GN=Mlf1 PE=1 SV=1 && PF10248:Myelodysplasia-myeloid leukemia factor 1-interacting protein	-
ENSMUSG00000096606	248.656	117.502	92.0895	211.732	167.199	1092.23	152.749	490.388	-1.68279	0.0267403	0.623217	Tpbgl	7	99624082	99627103	-	3022	protein_coding	trophoblast glycoprotein-like [Source:MGI Symbol;Acc:MGI:3646425] && sp|Q8C013|TPBGL_MOUSE Trophoblast glycoprotein-like OS=Mus musculus OX=10090 GN=Tpbgl PE=1 SV=2 && PF13855:Leucine rich repeat	-
ENSMUSG00000049625	212.841	65.3924	129.472	57.3441	55.3779	67.3146	135.902	60.0122	1.17954	0.0267505	0.623217	Tifab	13	56173704	56178885	-	3497	protein_coding	TRAF-interacting protein with forkhead-associated domain, family member B [Source:MGI Symbol;Acc:MGI:2385852] && sp|Q8JZM6|TIFAB_MOUSE TRAF-interacting protein with FHA domain-containing protein B OS=Mus musculus OX=10090 GN=Tifab PE=2 SV=1 && -	-
novel.892	108.467	150.198	170.502	65.2841	68.1574	97.7147	143.056	77.0521	0.895043	0.0267754	0.623217	-	CHR_MG3999_PATCH	191996113	192044920	-	3206	-	- && P70191.1 RecName: Full=TNF receptor-associated factor 5 && PF00097:Zinc finger, C3HC4 type (RING finger)|PF02176:TRAF-type zinc finger	zf-C3HC4
ENSMUSG00000055409	152.468	379.072	7.29422	42.3464	35.1437	42.343	179.611	39.9444	2.16823	0.026791	0.623217	Nell1	7	49974864	50866608	+	7271	protein_coding	NEL-like 1 [Source:MGI Symbol;Acc:MGI:2443902] && sp|Q2VWQ2|NELL1_MOUSE Protein kinase C-binding protein NELL1 OS=Mus musculus OX=10090 GN=Nell1 PE=2 SV=1 && PF02210:Laminin G domain|PF12947:EGF domain|PF07645:Calcium-binding EGF domain|PF00093:von Willebrand factor type C domain	-
ENSMUSG00000112742	0	0	0	4.41109	4.25984	6.51432	0	5.06175	-4.80417	0.0268329	1	Gm31793	10	130542347	130571793	+	415	lincRNA	predicted gene, 31793 [Source:MGI Symbol;Acc:MGI:5590952] && sp|E9QAG8|ZN431_MOUSE Zinc finger protein 431 OS=Mus musculus OX=10090 GN=Znf431 PE=1 SV=1 && -	-
ENSMUSG00000097156	0	0	0	4.41109	4.25984	6.51432	0	5.06175	-4.80417	0.0268329	1	Gm3764	3	88206813	88229959	+	5813	lincRNA	predicted gene 3764 [Source:MGI Symbol;Acc:MGI:3781938] && - && -	-
ENSMUSG00000026856	294.703	338.202	337.358	587.557	386.58	654.689	323.421	542.942	-0.747416	0.0268566	0.623982	Dolpp1	2	30392254	30400529	+	3233	protein_coding	dolichyl pyrophosphate phosphatase 1 [Source:MGI Symbol;Acc:MGI:1914093] && sp|Q9JMF7|DOPP1_MOUSE Dolichyldiphosphatase 1 OS=Mus musculus OX=10090 GN=Dolpp1 PE=2 SV=1 && PF01569:PAP2 superfamily	-
ENSMUSG00000067879	3.06982	0	1.82356	50.2864	3.19488	2.17144	1.63113	18.5509	-3.51142	0.0270205	0.625595	Vxn	1	9601199	9627143	+	3256	protein_coding	vexin [Source:MGI Symbol;Acc:MGI:1924232] && sp|Q8BG31|VEXIN_MOUSE Vexin OS=Mus musculus OX=10090 GN=Vxn PE=2 SV=1 && PF15505:Domain of unknown function (DUF4648)	-
ENSMUSG00000022613	0	0	0	50.2864	0	0	0	16.7621	-6.53484	0.0270322	0.625595	Miox	15	89334398	89337015	+	1651	protein_coding	myo-inositol oxygenase [Source:MGI Symbol;Acc:MGI:1891725] && sp|Q9QXN5|MIOX_MOUSE Inositol oxygenase OS=Mus musculus OX=10090 GN=Miox PE=1 SV=2 && PF05153:Myo-inositol oxygenase	-
ENSMUSG00000023147	290.61	339.223	420.329	659.017	472.842	586.288	350.054	572.716	-0.710139	0.0270362	0.625595	Get1	16	96145407	96157852	+	4368	protein_coding	guided entry of tail-anchored proteins factor 1 [Source:MGI Symbol;Acc:MGI:2136882] && sp|Q8K0D7|GET1_MOUSE Guided entry of tail-anchored proteins factor 1 OS=Mus musculus OX=10090 GN=Get1 PE=1 SV=1 && PF04420:CHD5-like protein	-
ENSMUSG00000023132	60.3732	44.9573	19.1473	59.1086	434.504	29.3144	41.4926	174.309	-2.07135	0.0270572	0.625595	Gzma	13	113093825	113100981	-	1006	protein_coding	granzyme A [Source:MGI Symbol;Acc:MGI:109266] && sp|P11032|GRAA_MOUSE Granzyme A OS=Mus musculus OX=10090 GN=Gzma PE=1 SV=2 && PF00089:Trypsin	-
ENSMUSG00000046192	0	4.08703	0	86.4573	5.3248	0	1.36234	30.594	-4.50288	0.02712	0.625951	Iqub	6	24444865	24515067	-	3651	protein_coding	IQ motif and ubiquitin domain containing [Source:MGI Symbol;Acc:MGI:3041159] && sp|Q8CDK3|IQUB_MOUSE IQ and ubiquitin-like domain-containing protein OS=Mus musculus OX=10090 GN=Iqub PE=1 SV=2 && -	-
ENSMUSG00000041062	28.6517	15.3264	6.38244	3.52887	0	4.34288	16.7868	2.62392	2.66757	0.0271382	0.625951	Mslnl	17	25736042	25748330	+	2626	protein_coding	mesothelin-like [Source:MGI Symbol;Acc:MGI:3607710] && sp|Q8C160|MSLNL_MOUSE Mesothelin-like protein OS=Mus musculus OX=10090 GN=Mslnl PE=2 SV=1 && PF06060:Pre-pro-megakaryocyte potentiating factor precursor (Mesothelin)	-
ENSMUSG00000017002	5016.09	577.293	783.217	131.45	1149.09	207.372	2125.53	495.971	2.09965	0.0271965	0.626537	Slpi	2	164354070	164389095	-	1180	protein_coding	secretory leukocyte peptidase inhibitor [Source:MGI Symbol;Acc:MGI:109297] && sp|P97430|SLPI_MOUSE Antileukoproteinase OS=Mus musculus OX=10090 GN=Slpi PE=1 SV=1 && PF00095:WAP-type (Whey Acidic Protein) 'four-disulfide core'	-
ENSMUSG00000115247	1.02327	0	0	38.8176	1.06496	0	0.341091	13.2942	-5.24091	0.0273199	0.62862	Gm6201	14	105199326	105201099	-	1774	processed_pseudogene	predicted gene 6201 [Source:MGI Symbol;Acc:MGI:3779571] && sp|Q61233|PLSL_MOUSE Plastin-2 OS=Mus musculus OX=10090 GN=Lcp1 PE=1 SV=4 && PF00307:Calponin homology (CH) domain	-
ENSMUSG00000017344	163.724	213.547	153.179	103.219	108.626	105.315	176.817	105.72	0.741737	0.0273914	0.62868	Vtn	11	78499091	78502324	+	2030	protein_coding	vitronectin [Source:MGI Symbol;Acc:MGI:98940] && sp|P29788|VTNC_MOUSE Vitronectin OS=Mus musculus OX=10090 GN=Vtn PE=1 SV=2 && PF00045:Hemopexin|PF01033:Somatomedin B domain	-
ENSMUSG00000041420	305.959	278.94	431.271	171.15	243.876	167.201	338.723	194.076	0.804421	0.0274082	0.62868	Meis3	7	16175090	16186504	+	3173	protein_coding	Meis homeobox 3 [Source:MGI Symbol;Acc:MGI:108519] && sp|P97368|MEIS3_MOUSE Homeobox protein Meis3 OS=Mus musculus OX=10090 GN=Meis3 PE=2 SV=2 && PF16493:N-terminal of Homeobox Meis and PKNOX1	Homeobox
ENSMUSG00000087516	18.4189	32.6962	124.002	18.5266	13.8445	18.4572	58.3723	16.9428	1.786	0.0274213	0.62868	Tbx3os1	5	119570130	119671365	-	3167	antisense	T-box 3, opposite strand 1 [Source:MGI Symbol;Acc:MGI:3780472] && - && -	-
ENSMUSG00000105873	0	1.02176	0	10.5866	3.19488	5.4286	0.340586	6.40336	-4.1882	0.0274381	1	Gm43708	5	141297143	141298103	-	961	TEC	predicted gene 43708 [Source:MGI Symbol;Acc:MGI:5663845] && - && -	-
ENSMUSG00000004267	690.71	279.961	440.389	97.0439	346.112	120.515	470.353	187.89	1.32461	0.0275726	0.63139	Eno2	6	124760053	124769673	-	4705	protein_coding	enolase 2, gamma neuronal [Source:MGI Symbol;Acc:MGI:95394] && sp|P17183|ENOG_MOUSE Gamma-enolase OS=Mus musculus OX=10090 GN=Eno2 PE=1 SV=2 && PF00113:Enolase, C-terminal TIM barrel domain|PF03952:Enolase, N-terminal domain	-
ENSMUSG00000025408	463.543	385.202	513.331	258.49	335.462	170.458	454.025	254.803	0.833365	0.0276884	0.63328	Ddit3	10	127290774	127296288	+	1713	protein_coding	DNA-damage inducible transcript 3 [Source:MGI Symbol;Acc:MGI:109247] && sp|A0A2R8VHR8|DT3UO_MOUSE DDIT3 upstream open reading frame protein OS=Mus musculus OX=10090 GN=Ddit3 PE=2 SV=1 && -	TF_bZIP
ENSMUSG00000040055	31.7215	10.2176	15.5002	7.05774	61.7677	197.601	19.1464	88.8088	-2.21288	0.0277533	0.633607	Gjb6	14	57123303	57133611	-	2674	protein_coding	gap junction protein, beta 6 [Source:MGI Symbol;Acc:MGI:107588] && sp|P70689|CXB6_MOUSE Gap junction beta-6 protein OS=Mus musculus OX=10090 GN=Gjb6 PE=1 SV=1 && PF00029:Connexin	-
ENSMUSG00000054446	0	0	1.82356	52.9331	2.12992	0	0.607852	18.3543	-4.88008	0.0278055	0.633607	Cpa1	6	30639218	30645363	+	1750	protein_coding	carboxypeptidase A1, pancreatic [Source:MGI Symbol;Acc:MGI:88478] && sp|Q7TPZ8|CBPA1_MOUSE Carboxypeptidase A1 OS=Mus musculus OX=10090 GN=Cpa1 PE=1 SV=1 && PF00246:Zinc carboxypeptidase|PF02244:Carboxypeptidase activation peptide	-
ENSMUSG00000021313	13.3026	18.3916	51.9713	149.095	47.9232	59.7146	27.8885	85.5775	-1.61556	0.0278231	0.633607	Ryr2	13	11553102	12106945	-	28790	protein_coding	ryanodine receptor 2, cardiac [Source:MGI Symbol;Acc:MGI:99685] && sp|E9Q401|RYR2_MOUSE Ryanodine receptor 2 OS=Mus musculus OX=10090 GN=Ryr2 PE=1 SV=1 && PF01365:RIH domain|PF06459:Ryanodine Receptor TM 4-6|PF00622:SPRY domain|PF02815:MIR domain|PF02026:RyR domain|PF08454:RyR and IP3R Homology associated|PF00520:Ion transport protein|PF08709:Inositol 1,4,5-trisphosphate/ryanodine receptor	-
ENSMUSG00000025496	3.06982	2.04351	0.911778	58.2264	0	8.68575	2.00837	22.304	-3.48464	0.0278934	0.633607	Drd4	7	141292006	141296464	+	3381	protein_coding	dopamine receptor D4 [Source:MGI Symbol;Acc:MGI:94926] && sp|P51436|DRD4_MOUSE D(4) dopamine receptor OS=Mus musculus OX=10090 GN=Drd4 PE=1 SV=1 && PF00001:7 transmembrane receptor (rhodopsin family)	-
ENSMUSG00000094088	1.02327	0	3.64711	12.351	14.9094	7.60003	1.55679	11.6202	-2.87064	0.0279041	0.633607	Ighv1-64	12	115507545	115508031	-	405	IG_V_gene	immunoglobulin heavy variable 1-64 [Source:MGI Symbol;Acc:MGI:4439789] && sp|P06328|HVM49_MOUSE Ig heavy chain V region 1-72 OS=Mus musculus OX=10090 GN=Ighv1-72 PE=1 SV=2 && PF07686:Immunoglobulin V-set domain	-
ENSMUSG00000047654	49.1172	76.6318	89.3542	30.8776	42.5984	29.3144	71.701	34.2635	1.06767	0.0279734	0.633607	Tssk6	8	69902184	69903518	+	1335	protein_coding	testis-specific serine kinase 6 [Source:MGI Symbol;Acc:MGI:2148775] && sp|Q925K9|TSSK6_MOUSE Testis-specific serine/threonine-protein kinase 6 OS=Mus musculus OX=10090 GN=Tssk6 PE=1 SV=1 && PF00069:Protein kinase domain	-
ENSMUSG00000024268	120.746	80.7188	117.619	70.5774	51.1181	31.4859	106.361	51.0604	1.05473	0.0280011	0.633607	Celf4	18	25477632	25754157	-	8583	protein_coding	CUGBP, Elav-like family member 4 [Source:MGI Symbol;Acc:MGI:1932407] && sp|Q7TSY6|CELF4_MOUSE CUGBP Elav-like family member 4 OS=Mus musculus OX=10090 GN=Celf4 PE=1 SV=2 && PF00076:RNA recognition motif. (a.k.a. RRM, RBD, or RNP domain)	-
ENSMUSG00000029675	2612.42	819.449	861.63	1810.31	4494.13	4144.19	1431.17	3482.88	-1.2831	0.0280098	0.633607	Eln	5	134702593	134747323	-	8098	protein_coding	elastin [Source:MGI Symbol;Acc:MGI:95317] && sp|P54320|ELN_MOUSE Elastin OS=Mus musculus OX=10090 GN=Eln PE=1 SV=2 && -	-
ENSMUSG00000020562	0	0	0	49.4042	0	0	0	16.4681	-6.50933	0.0280348	0.633607	Efcab10	12	33394854	33401267	+	673	protein_coding	EF-hand calcium binding domain 10 [Source:MGI Symbol;Acc:MGI:1922290] && sp|Q9D581|EFC10_MOUSE EF-hand calcium-binding domain-containing protein 10 OS=Mus musculus OX=10090 GN=Efcab10 PE=1 SV=1 && -	-
ENSMUSG00000024406	0	0	0	49.4042	0	0	0	16.4681	-6.50933	0.0280348	0.633607	Pou5f1	17	35506018	35510772	+	2248	protein_coding	POU domain, class 5, transcription factor 1 [Source:MGI Symbol;Acc:MGI:101893] && sp|P20263|PO5F1_MOUSE POU domain, class 5, transcription factor 1 OS=Mus musculus OX=10090 GN=Pou5f1 PE=1 SV=1 && PF00046:Homeodomain|PF00157:Pou domain - N-terminal to homeobox domain	Pou
ENSMUSG00000066026	2225.62	1573.51	2050.59	1205.11	1188.5	394.116	1949.9	929.24	1.06909	0.0280889	0.634078	Dhrs3	4	144892827	144928209	+	2927	protein_coding	dehydrogenase/reductase (SDR family) member 3 [Source:MGI Symbol;Acc:MGI:1315215] && sp|O88876|DHRS3_MOUSE Short-chain dehydrogenase/reductase 3 OS=Mus musculus OX=10090 GN=Dhrs3 PE=1 SV=2 && PF00106:short chain dehydrogenase	-
ENSMUSG00000007591	40.931	39.8485	54.7067	26.4665	18.1043	10.8572	45.162	18.476	1.28183	0.0281978	0.635732	Tssk4	14	55650184	55652539	+	1717	protein_coding	testis-specific serine kinase 4 [Source:MGI Symbol;Acc:MGI:1918349] && sp|Q9D411|TSSK4_MOUSE Testis-specific serine/threonine-protein kinase 4 OS=Mus musculus OX=10090 GN=Tssk4 PE=1 SV=1 && PF00069:Protein kinase domain	-
ENSMUSG00000006575	245.586	226.83	95.7366	81.164	99.0413	95.5433	189.384	91.9162	1.04276	0.0282288	0.635732	Rundc3a	11	102393403	102402555	+	2941	protein_coding	RUN domain containing 3A [Source:MGI Symbol;Acc:MGI:1858752] && sp|O08576|RUN3A_MOUSE RUN domain-containing protein 3A OS=Mus musculus OX=10090 GN=Rundc3a PE=1 SV=1 && PF02759:RUN domain	-
ENSMUSG00000027195	1288.3	980.887	1434.23	1732.68	1990.41	2033.55	1234.47	1918.88	-0.636178	0.0283321	0.637304	Hsd17b12	2	94032689	94157964	-	2407	protein_coding	hydroxysteroid (17-beta) dehydrogenase 12 [Source:MGI Symbol;Acc:MGI:1926967] && sp|O70503|DHB12_MOUSE Very-long-chain 3-oxoacyl-CoA reductase OS=Mus musculus OX=10090 GN=Hsd17b12 PE=1 SV=1 && PF00106:short chain dehydrogenase	-
ENSMUSG00000103160	70.6059	82.7623	59.2655	33.5243	41.5334	35.8287	70.8779	36.9621	0.939866	0.0284537	0.639286	C130012C08Rik	14	21992436	21996100	+	3665	TEC	RIKEN cDNA C130012C08 gene [Source:MGI Symbol;Acc:MGI:2145684] && - && -	-
ENSMUSG00000027204	3076.99	1248.59	992.014	2001.75	4993.6	5803.17	1772.53	4266.17	-1.26714	0.0285419	0.640513	Fbn1	2	125300594	125507993	-	12128	protein_coding	fibrillin 1 [Source:MGI Symbol;Acc:MGI:95489] && sp|Q61554|FBN1_MOUSE Fibrillin-1 OS=Mus musculus OX=10090 GN=Fbn1 PE=1 SV=2 && PF12662:Complement Clr-like EGF-like|PF14670:Coagulation Factor Xa inhibitory site|PF00683:TB domain|PF07645:Calcium-binding EGF domain|PF18193:Fibrillin 1 unique N-terminal domain	-
ENSMUSG00000021109	3800.44	2671.89	2583.07	3969.98	4769.95	6703.23	3018.47	5147.72	-0.770097	0.0286548	0.641615	Hif1a	12	73901375	73947530	+	5896	protein_coding	hypoxia inducible factor 1, alpha subunit [Source:MGI Symbol;Acc:MGI:106918] && sp|Q61221|HIF1A_MOUSE Hypoxia-inducible factor 1-alpha OS=Mus musculus OX=10090 GN=Hif1a PE=1 SV=3 && PF11413:Hypoxia-inducible factor-1|PF08778:HIF-1 alpha C terminal transactivation domain|PF00989:PAS fold|PF08447:PAS fold	-
ENSMUSG00000046449	85.955	311.636	150.443	598.144	271.565	420.173	182.678	429.961	-1.23547	0.0286582	0.641615	Nexmif	X	104077434	104201185	-	11532	protein_coding	neurite extension and migration factor [Source:MGI Symbol;Acc:MGI:2148050] && sp|Q5DTT1|NEXMI_MOUSE Neurite extension and migration factor OS=Mus musculus OX=10090 GN=Nexmif PE=2 SV=3 && PF15735:Domain of unknown function (DUF4683)	-
ENSMUSG00000004110	64.4663	285.07	157.738	56.4619	94.7814	45.6002	169.091	65.6145	1.36614	0.028829	0.643686	Cacna1e	1	154390731	154884501	-	25228	protein_coding	calcium channel, voltage-dependent, R type, alpha 1E subunit [Source:MGI Symbol;Acc:MGI:106217] && sp|Q61290|CAC1E_MOUSE Voltage-dependent R-type calcium channel subunit alpha-1E OS=Mus musculus OX=10090 GN=Cacna1e PE=1 SV=1 && PF00520:Ion transport protein|PF08763:Voltage gated calcium channel IQ domain|PF16905:Voltage-dependent L-type calcium channel, IQ-associated	-
ENSMUSG00000024064	3.06982	2.04351	0	9.70439	2.12992	34.743	1.70445	15.5258	-3.2029	0.0288784	0.643686	Galnt14	17	73493228	73710453	-	5898	protein_coding	polypeptide N-acetylgalactosaminyltransferase 14 [Source:MGI Symbol;Acc:MGI:1918935] && sp|Q8BVG5|GLT14_MOUSE Polypeptide N-acetylgalactosaminyltransferase 14 OS=Mus musculus OX=10090 GN=Galnt14 PE=2 SV=2 && PF00535:Glycosyl transferase family 2|PF00652:Ricin-type beta-trefoil lectin domain	-
ENSMUSG00000042579	171.91	172.677	253.474	106.748	125.665	118.343	199.354	116.919	0.771376	0.0289015	0.643686	4632404H12Rik	3	89767511	89773240	-	5730	lincRNA	RIKEN cDNA 4632404H12 gene [Source:MGI Symbol;Acc:MGI:1921284] && - && -	-
ENSMUSG00000093894	0	0	0	0	8.51968	17.3715	0	8.6304	-5.57203	0.028912	1	Ighv1-53	12	115158403	115158835	-	351	IG_V_gene	immunoglobulin heavy variable 1-53 [Source:MGI Symbol;Acc:MGI:3576502] && sp|P01748|HVM04_MOUSE Ig heavy chain V region 23 OS=Mus musculus OX=10090 PE=4 SV=1 && PF07686:Immunoglobulin V-set domain	-
ENSMUSG00000030523	0	5.10878	125.825	0.882218	0	0	43.6447	0.294073	6.91936	0.0289339	0.643686	Trpm1	7	64153835	64269775	+	14746	protein_coding	transient receptor potential cation channel, subfamily M, member 1 [Source:MGI Symbol;Acc:MGI:1330305] && sp|Q2TV84|TRPM1_MOUSE Transient receptor potential cation channel subfamily M member 1 OS=Mus musculus OX=10090 GN=Trpm1 PE=1 SV=2 && PF00520:Ion transport protein|PF18139:SLOG in TRPM|PF16519:Tetramerisation domain of TRPM	-
ENSMUSG00000063011	6309.51	548.683	977.425	355.534	889.241	978.233	2611.87	741.003	1.81763	0.0289665	0.643686	Msln	17	25748613	25754378	-	3064	protein_coding	mesothelin [Source:MGI Symbol;Acc:MGI:1888992] && sp|Q61468|MSLN_MOUSE Mesothelin OS=Mus musculus OX=10090 GN=Msln PE=1 SV=1 && PF06060:Pre-pro-megakaryocyte potentiating factor precursor (Mesothelin)	-
ENSMUSG00000006127	1022.25	1119.85	857.071	539.917	777.421	552.631	999.722	623.323	0.681681	0.028989	0.643686	Inpp5k	11	75630988	75648871	+	5728	protein_coding	inositol polyphosphate 5-phosphatase K [Source:MGI Symbol;Acc:MGI:1194899] && sp|Q8C5L6|INP5K_MOUSE Inositol polyphosphate 5-phosphatase K OS=Mus musculus OX=10090 GN=Inpp5k PE=1 SV=2 && PF17751:SKICH domain	-
ENSMUSG00000082229	15.3491	8.17405	8.206	101.455	10.6496	20.6287	10.5764	44.2444	-2.07072	0.0289913	0.643686	Nap1l2	X	103184176	103186640	-	2465	protein_coding	nucleosome assembly protein 1-like 2 [Source:MGI Symbol;Acc:MGI:106654] && sp|P51860|NP1L2_MOUSE Nucleosome assembly protein 1-like 2 OS=Mus musculus OX=10090 GN=Nap1l2 PE=1 SV=2 && PF00956:Nucleosome assembly protein (NAP)	-
ENSMUSG00000032511	13.3026	22.4787	6.38244	69.6952	25.559	33.6573	14.0546	42.9705	-1.62078	0.0290591	0.643686	Scn5a	9	119483408	119579016	-	8764	protein_coding	sodium channel, voltage-gated, type V, alpha [Source:MGI Symbol;Acc:MGI:98251] && sp|Q9JJV9|SCN5A_MOUSE Sodium channel protein type 5 subunit alpha OS=Mus musculus OX=10090 GN=Scn5a PE=1 SV=2 && PF00520:Ion transport protein|PF06512:Sodium ion transport-associated|PF11933:Cytoplasmic domain of voltage-gated Na+ ion channel	-
ENSMUSG00000035228	34.7913	60.2837	40.1182	59.1086	95.8464	144.401	45.0644	99.7852	-1.14535	0.0290739	0.643686	Ccdc106	7	5020553	5060785	+	2699	protein_coding	coiled-coil domain containing 106 [Source:MGI Symbol;Acc:MGI:2385900] && sp|Q3ULM0|CC106_MOUSE Coiled-coil domain-containing protein 106 OS=Mus musculus OX=10090 GN=Ccdc106 PE=1 SV=1 && PF15794:Coiled-coil domain-containing protein 106	-
ENSMUSG00000041476	0	0	0	48.522	0	0	0	16.174	-6.48336	0.0290882	0.643686	Smpx	X	157698910	157752591	+	2275	protein_coding	small muscle protein, X-linked [Source:MGI Symbol;Acc:MGI:1913356] && sp|Q9DC77|SMPX_MOUSE Small muscular protein OS=Mus musculus OX=10090 GN=Smpx PE=1 SV=2 && -	-
ENSMUSG00000001663	1094.9	732.6	453.153	419.053	469.647	276.858	760.219	388.52	0.968048	0.0292218	0.644159	Gstt1	10	75783813	75798584	-	1528	protein_coding	glutathione S-transferase, theta 1 [Source:MGI Symbol;Acc:MGI:107379] && sp|Q64471|GSTT1_MOUSE Glutathione S-transferase theta-1 OS=Mus musculus OX=10090 GN=Gstt1 PE=1 SV=4 && PF00043:Glutathione S-transferase, C-terminal domain|PF02798:Glutathione S-transferase, N-terminal domain	-
ENSMUSG00000073968	287.54	257.483	344.652	208.203	172.523	175.887	296.558	185.538	0.676162	0.0292286	0.644159	Trim68	7	102677582	102687327	-	3477	protein_coding	tripartite motif-containing 68 [Source:MGI Symbol;Acc:MGI:2142077] && sp|Q8K243|TRI68_MOUSE E3 ubiquitin-protein ligase TRIM68 OS=Mus musculus OX=10090 GN=Trim68 PE=2 SV=1 && PF00622:SPRY domain|PF13765:SPRY-associated domain|PF15227:zinc finger of C3HC4-type, RING|PF00643:B-box zinc finger	-
ENSMUSG00000079186	39.9077	38.8268	41.9418	14.9977	488.817	51.0288	40.2254	184.948	-2.20031	0.0292327	0.644159	Gzmc	14	56231441	56234656	-	894	protein_coding	granzyme C [Source:MGI Symbol;Acc:MGI:109256] && sp|P08882|GRAC_MOUSE Granzyme C OS=Mus musculus OX=10090 GN=Gzmc PE=1 SV=1 && PF00089:Trypsin	-
ENSMUSG00000006313	0	9.19581	20.0591	781.645	3.19488	32.5716	9.75164	272.47	-4.80284	0.0292446	0.644159	Upk1a	7	30603092	30612847	-	1421	protein_coding	uroplakin 1A [Source:MGI Symbol;Acc:MGI:98911] && sp|Q9D132|UPK1A_MOUSE Uroplakin-1a OS=Mus musculus OX=10090 GN=Upk1a PE=1 SV=1 && PF00335:Tetraspanin family	-
ENSMUSG00000020053	2658.47	1092.26	3686.32	4052.03	3166.13	12315.3	2479.01	6511.15	-1.39309	0.0293156	0.644977	Igf1	10	87858265	87937042	+	9904	protein_coding	insulin-like growth factor 1 [Source:MGI Symbol;Acc:MGI:96432] && sp|P05017|IGF1_MOUSE Insulin-like growth factor I OS=Mus musculus OX=10090 GN=Igf1 PE=1 SV=2 && PF00049:Insulin/IGF/Relaxin family	-
ENSMUSG00000043333	70.6059	103.197	106.678	112.924	252.395	191.087	93.4938	185.469	-0.986397	0.0294141	0.645059	Rhbdl2	4	123787874	123829904	+	3070	protein_coding	rhomboid like 2 [Source:MGI Symbol;Acc:MGI:3608413] && sp|A2AGA4|RHBL2_MOUSE Rhomboid-related protein 2 OS=Mus musculus OX=10090 GN=Rhbdl2 PE=1 SV=1 && -	-
ENSMUSG00000031576	71.6292	81.7405	19.1473	14.1155	28.7539	15.2001	57.5057	19.3565	1.57205	0.0294379	0.645059	Kcnu1	8	25849623	25937939	+	3737	protein_coding	potassium channel, subfamily U, member 1 [Source:MGI Symbol;Acc:MGI:1202300] && sp|O54982|KCNU1_MOUSE Potassium channel subfamily U member 1 OS=Mus musculus OX=10090 GN=Kcnu1 PE=1 SV=2 && PF00520:Ion transport protein|PF03493:Calcium-activated BK potassium channel alpha subunit	-
ENSMUSG00000085642	27.6284	29.6309	41.9418	13.2333	13.8445	14.1143	33.067	13.7307	1.27089	0.0294415	0.645059	3110053B16Rik	12	20874125	20921262	-	2205	transcribed_unprocessed_pseudogene	RIKEN cDNA 3110053B16 gene [Source:MGI Symbol;Acc:MGI:1920435] && sp|P29105|HPCL1_BOVIN Hippocalcin-like protein 1 OS=Bos taurus OX=9913 GN=HPCAL1 PE=1 SV=4 && -	-
ENSMUSG00000003849	90.0481	55.1749	59.2655	145.566	89.4566	169.372	68.1628	134.798	-0.984674	0.0294546	0.645059	Nqo1	8	107388225	107403206	-	1553	protein_coding	NAD(P)H dehydrogenase, quinone 1 [Source:MGI Symbol;Acc:MGI:103187] && sp|Q64669|NQO1_MOUSE NAD(P)H dehydrogenase [quinone] 1 OS=Mus musculus OX=10090 GN=Nqo1 PE=1 SV=3 && PF02525:Flavodoxin-like fold	-
ENSMUSG00000053552	269.121	266.679	373.829	226.73	154.419	123.772	303.209	168.307	0.847819	0.0296378	0.645129	Ebf4	2	130295169	130370481	+	3236	protein_coding	early B cell factor 4 [Source:MGI Symbol;Acc:MGI:2385972] && sp|Q8K4J2|COE4_MOUSE Transcription factor COE4 OS=Mus musculus OX=10090 GN=Ebf4 PE=2 SV=1 && PF16422:Transcription factor COE1 DNA-binding domain|PF16423:Transcription factor COE1 helix-loop-helix domain|PF01833:IPT/TIG domain	COE
ENSMUSG00000034520	770.525	953.299	802.364	311.423	636.846	490.745	842.063	479.671	0.812494	0.0296588	0.645129	Gjc1	11	102799579	102819700	-	5003	protein_coding	gap junction protein, gamma 1 [Source:MGI Symbol;Acc:MGI:95718] && sp|Q6R4A8|CXG1_CRIGR Gap junction gamma-1 protein OS=Cricetulus griseus OX=10029 GN=GJC1 PE=2 SV=1 && PF00029:Connexin	-
ENSMUSG00000022742	345.867	438.334	389.329	692.541	478.167	740.46	391.176	637.056	-0.703733	0.0296763	0.645129	Cpox	16	58670292	58717636	+	6661	protein_coding	coproporphyrinogen oxidase [Source:MGI Symbol;Acc:MGI:104841] && sp|P36552|HEM6_MOUSE Oxygen-dependent coproporphyrinogen-III oxidase, mitochondrial OS=Mus musculus OX=10090 GN=Cpox PE=1 SV=2 && PF01218:Coproporphyrinogen III oxidase	-
ENSMUSG00000026043	50277.6	23486.1	26197.2	25816.3	124495	97434.6	33320.3	82581.9	-1.30943	0.029696	0.645129	Col3a1	1	45311538	45349706	+	9816	protein_coding	collagen, type III, alpha 1 [Source:MGI Symbol;Acc:MGI:88453] && sp|P08121|CO3A1_MOUSE Collagen alpha-1(III) chain OS=Mus musculus OX=10090 GN=Col3a1 PE=1 SV=4 && PF01391:Collagen triple helix repeat (20 copies)|PF00093:von Willebrand factor type C domain|PF01410:Fibrillar collagen C-terminal domain	-
ENSMUSG00000107317	23.5353	27.5874	40.1182	29.9954	100.106	107.486	30.4137	79.1959	-1.37618	0.0297408	0.645129	Gm19719	5	149282752	149287868	-	4230	antisense	predicted gene, 19719 [Source:MGI Symbol;Acc:MGI:5011904] && sp|P30356|AL5AP_PIG Arachidonate 5-lipoxygenase-activating protein (Fragment) OS=Sus scrofa OX=9823 GN=ALOX5AP PE=2 SV=1 && -	-
ENSMUSG00000116305	80.8387	100.132	40.1182	23.8199	45.7933	19.5429	73.6963	29.7187	1.31068	0.0297578	0.645129	Lncppara	15	85653616	85707524	+	1874	processed_transcript	long noncoding RNA near Ppara [Source:MGI Symbol;Acc:MGI:5568843] && - && -	-
ENSMUSG00000097892	10.2327	5.10878	9.11778	1.76444	0	0	8.1531	0.588145	3.68946	0.0297748	1	Gm26801	1	177428338	177443270	-	1791	antisense	predicted gene, 26801 [Source:MGI Symbol;Acc:MGI:5477295] && - && -	-
ENSMUSG00000031584	1506.26	2052.71	2031.44	2600.78	2706.06	3449.33	1863.47	2918.72	-0.647244	0.0297953	0.645129	Gsr	8	33652523	33698163	+	2754	protein_coding	glutathione reductase [Source:MGI Symbol;Acc:MGI:95804] && sp|P47791|GSHR_MOUSE Glutathione reductase, mitochondrial OS=Mus musculus OX=10090 GN=Gsr PE=1 SV=3 && PF02852:Pyridine nucleotide-disulphide oxidoreductase, dimerisation domain|PF07992:Pyridine nucleotide-disulphide oxidoreductase	-
ENSMUSG00000028655	47.0706	129.763	255.298	278.781	406.815	385.43	144.044	357.009	-1.30815	0.0298044	0.645129	Mfsd2a	4	122946850	122961188	-	2250	protein_coding	major facilitator superfamily domain containing 2A [Source:MGI Symbol;Acc:MGI:1923824] && sp|Q9DA75|NLS1_MOUSE Sodium-dependent lysophosphatidylcholine symporter 1 OS=Mus musculus OX=10090 GN=Mfsd2a PE=1 SV=1 && PF13347:MFS/sugar transport protein	-
ENSMUSG00000104891	14.3258	12.2611	24.618	6.17552	3.19488	4.34288	17.0683	4.57109	1.8926	0.0298406	0.645129	2510017J16Rik	5	3585112	3586374	+	1263	antisense	RIKEN cDNA 2510017J16 gene [Source:MGI Symbol;Acc:MGI:1913824] && - && -	-
ENSMUSG00000029832	1016.11	1309.89	381.123	237.317	511.181	447.316	902.376	398.605	1.17904	0.0298595	0.645129	Nfe2l3	6	51432670	51458768	+	2973	protein_coding	nuclear factor, erythroid derived 2, like 3 [Source:MGI Symbol;Acc:MGI:1339958] && sp|Q9WTM4|NF2L3_MOUSE Nuclear factor erythroid 2-related factor 3 OS=Mus musculus OX=10090 GN=Nfe2l3 PE=1 SV=1 && PF03131:bZIP Maf transcription factor	TF_bZIP
ENSMUSG00000064358	501.404	1457.03	548.89	491.395	339.722	331.144	835.773	387.421	1.10875	0.0298764	0.645129	mt-Co3	MT	8607	9390	+	784	protein_coding	mitochondrially encoded cytochrome c oxidase III [Source:MGI Symbol;Acc:MGI:102502] && sp|P00416|COX3_MOUSE Cytochrome c oxidase subunit 3 OS=Mus musculus OX=10090 GN=mt-Co3 PE=1 SV=2 && -	-
ENSMUSG00000094526	17.3957	4.08703	0.911778	12.351	37.2736	61.886	7.46482	37.1702	-2.32102	0.0298776	0.645129	Gm21451	14	69390854	69480287	+	2775	unprocessed_pseudogene	predicted gene, 21451 [Source:MGI Symbol;Acc:MGI:5434806] && sp|P58022|LOXL2_MOUSE Lysyl oxidase homolog 2 OS=Mus musculus OX=10090 GN=Loxl2 PE=1 SV=2 && PF01186:Lysyl oxidase|PF00530:Scavenger receptor cysteine-rich domain	-
ENSMUSG00000024578	7.16292	2.04351	0	14.1155	21.2992	17.3715	3.06881	17.5954	-2.53444	0.0299356	0.645129	Il17b	18	61684887	61692538	+	973	protein_coding	interleukin 17B [Source:MGI Symbol;Acc:MGI:1928397] && sp|Q9QXT6|IL17B_MOUSE Interleukin-17B OS=Mus musculus OX=10090 GN=Il17b PE=2 SV=1 && PF06083:Interleukin-17	-
ENSMUSG00000026828	29.675	20.4351	13.6767	21.1732	46.8582	141.143	21.2623	69.725	-1.71296	0.0299953	0.645129	Galnt5	2	57997884	58045860	+	4462	protein_coding	polypeptide N-acetylgalactosaminyltransferase 5 [Source:MGI Symbol;Acc:MGI:2179403] && sp|Q8C102|GALT5_MOUSE Polypeptide N-acetylgalactosaminyltransferase 5 OS=Mus musculus OX=10090 GN=Galnt5 PE=2 SV=2 && PF00652:Ricin-type beta-trefoil lectin domain|PF00535:Glycosyl transferase family 2	-
ENSMUSG00000043342	980.297	997.235	1760.64	793.996	722.043	647.089	1246.06	721.042	0.789256	0.0300091	0.645129	Hoxd9	2	74697727	74700208	+	2136	protein_coding	homeobox D9 [Source:MGI Symbol;Acc:MGI:96210] && sp|P28357|HXD9_MOUSE Homeobox protein Hox-D9 OS=Mus musculus OX=10090 GN=Hoxd9 PE=2 SV=1 && PF04617:Hox9 activation region|PF00046:Homeodomain	Homeobox
ENSMUSG00000096563	10.2327	9.19581	22.7944	4.41109	0	2.17144	14.0743	2.19418	2.65221	0.0300183	0.645129	Gm24095	13	62543203	62543335	-	133	snoRNA	predicted gene, 24095 [Source:MGI Symbol;Acc:MGI:5453872] && - && -	-
ENSMUSG00000104621	68.5594	53.1314	92.0895	43.2287	33.0138	26.0573	71.2601	34.0999	1.06042	0.030051	0.645129	Gm43185	3	152250029	152252803	-	2775	TEC	predicted gene 43185 [Source:MGI Symbol;Acc:MGI:5663322] && - && -	-
ENSMUSG00000089762	1152.21	654.946	1219.96	550.504	702.873	375.659	1009.04	543.012	0.893947	0.0300975	0.645129	Ier5l	2	30471537	30474219	-	2683	protein_coding	immediate early response 5-like [Source:MGI Symbol;Acc:MGI:1919750] && sp|Q99J55|IER5L_MOUSE Immediate early response gene 5-like protein OS=Mus musculus OX=10090 GN=Ier5l PE=2 SV=1 && PF05760:Immediate early response protein (IER)	-
ENSMUSG00000035805	0	0	0	47.6398	0	0	0	15.8799	-6.45691	0.0301956	0.645129	Mlc1	15	88955884	88979007	-	2801	protein_coding	megalencephalic leukoencephalopathy with subcortical cysts 1 homolog (human) [Source:MGI Symbol;Acc:MGI:2157910] && sp|Q8VHK5|MLC1_MOUSE Membrane protein MLC1 OS=Mus musculus OX=10090 GN=Mlc1 PE=1 SV=1 && -	-
ENSMUSG00000068302	0	0	0	47.6398	0	0	0	15.8799	-6.45691	0.0301956	0.645129	Noto	6	85423886	85428877	+	1602	protein_coding	notochord homeobox [Source:MGI Symbol;Acc:MGI:3053002] && sp|Q5TIS6|NOTO_MOUSE Homeobox protein notochord OS=Mus musculus OX=10090 GN=Noto PE=2 SV=1 && PF00046:Homeodomain	Homeobox
ENSMUSG00000017969	11788.1	3710	1361.28	1267.75	2152.28	2439.61	5619.8	1953.21	1.52469	0.0301976	0.645129	Ptgis	2	167191805	167240604	-	2567	protein_coding	prostaglandin I2 (prostacyclin) synthase [Source:MGI Symbol;Acc:MGI:1097156] && sp|O35074|PTGIS_MOUSE Prostacyclin synthase OS=Mus musculus OX=10090 GN=Ptgis PE=1 SV=1 && PF00067:Cytochrome P450	-
ENSMUSG00000087138	98.2343	139.981	186.003	81.164	82.0019	62.9717	141.406	75.3792	0.907713	0.0302018	0.645129	Gm15545	7	44986900	44994597	+	1976	antisense	predicted gene 15545 [Source:MGI Symbol;Acc:MGI:3782994] && - && -	-
novel.79	269.121	44.9573	38.2947	25.5843	42.5984	36.9145	117.458	35.0324	1.74615	0.0302908	0.645147	-	10	47452109	47456718	-	4572	-	- && P21416.3 RecName: Full=Gag polyprotein; AltName: Full=Core polyprotein; Contains: RecName: Full=Matrix protein p15; Short=MA; Contains: RecName: Full=RNA-binding phosphoprotein p12; AltName: Full=pp12; Contains: RecName: Full=Capsid protein p30; Short=CA; Contains: RecName: Full=Nucleocapsid protein p10; Short=NC-gag && PF01140:Matrix protein (MA), p15	-
ENSMUSG00000040429	113.583	88.8928	119.443	64.4019	60.7027	59.7146	107.306	61.6064	0.80048	0.0303054	0.645147	Mterf1a	5	3890581	3893933	-	3144	protein_coding	mitochondrial transcription termination factor 1a [Source:MGI Symbol;Acc:MGI:1918240] && sp|Q8CHZ9|MTF1A_MOUSE Transcription termination factor 1a, mitochondrial OS=Mus musculus OX=10090 GN=Mterf1a PE=2 SV=1 && PF02536:mTERF	-
ENSMUSG00000021431	709.129	746.904	804.188	585.793	434.504	458.173	753.407	492.823	0.611836	0.0303324	0.645147	Snrnp48	13	38204938	38227665	+	10129	protein_coding	small nuclear ribonucleoprotein 48 (U11/U12) [Source:MGI Symbol;Acc:MGI:1915047] && sp|Q9D361|SNR48_MOUSE U11/U12 small nuclear ribonucleoprotein 48 kDa protein OS=Mus musculus OX=10090 GN=Snrnp48 PE=2 SV=2 && PF05253:U11-48K-like CHHC zinc finger	-
ENSMUSG00000064350	78.7921	96.0451	15.5002	33.5243	8.51968	8.68575	63.4458	16.9099	1.89711	0.030338	0.645147	mt-Ty	MT	5260	5326	-	67	Mt_tRNA	mitochondrially encoded tRNA tyrosine [Source:MGI Symbol;Acc:MGI:102470] && - && -	-
ENSMUSG00000038276	4.0931	15.3264	19.1473	1.76444	3.19488	2.17144	12.8556	2.37692	2.44668	0.0304206	0.646095	Asic3	5	24413392	24417835	+	2423	protein_coding	acid-sensing (proton-gated) ion channel 3 [Source:MGI Symbol;Acc:MGI:2159339] && sp|Q6X1Y6|ASIC3_MOUSE Acid-sensing ion channel 3 OS=Mus musculus OX=10090 GN=Asic3 PE=1 SV=2 && PF00858:Amiloride-sensitive sodium channel	-
ENSMUSG00000041084	1423.37	1424.33	1120.57	1938.23	1738.01	2793.56	1322.76	2156.6	-0.705217	0.0304503	0.646095	Ostc	3	130695912	130709444	-	2751	protein_coding	oligosaccharyltransferase complex subunit (non-catalytic) [Source:MGI Symbol;Acc:MGI:1913607] && sp|P86218|OSTC_CANLF Oligosaccharyltransferase complex subunit OSTC OS=Canis lupus familiaris OX=9615 GN=OSTC PE=1 SV=1 && -	-
ENSMUSG00000113517	4.0931	0	0.911778	15.8799	5.3248	16.2858	1.66829	12.4968	-2.9165	0.0305162	0.646775	Gm47905	13	4097498	4100831	+	3334	TEC	predicted gene, 47905 [Source:MGI Symbol;Acc:MGI:6097146] && - && -	-
ENSMUSG00000020893	653.872	671.294	850.688	444.638	417.464	538.517	725.285	466.873	0.635918	0.0306189	0.647552	Per1	11	69095217	69109960	+	5631	protein_coding	period circadian clock 1 [Source:MGI Symbol;Acc:MGI:1098283] && sp|O35973|PER1_MOUSE Period circadian protein homolog 1 OS=Mus musculus OX=10090 GN=Per1 PE=1 SV=2 && PF12114:Period protein 2/3C-terminal region|PF08447:PAS fold	-
ENSMUSG00000100510	360.193	424.029	1129.69	89.9862	340.787	302.916	637.971	244.563	1.3843	0.0306399	0.647552	Hand2os1	8	57281117	57324233	-	12840	processed_transcript	Hand2, opposite strand 1 [Source:MGI Symbol;Acc:MGI:5578769] && - && -	-
ENSMUSG00000045441	65.4895	102.176	14.5884	42.3464	357.826	252.973	60.7512	217.715	-1.84207	0.0306582	0.647552	Gprin3	6	59347226	59426294	-	8339	protein_coding	GPRIN family member 3 [Source:MGI Symbol;Acc:MGI:1924785] && sp|Q8BWS5|GRIN3_MOUSE G protein-regulated inducer of neurite outgrowth 3 OS=Mus musculus OX=10090 GN=Gprin3 PE=1 SV=1 && PF15235:G protein-regulated inducer of neurite outgrowth C-terminus	-
ENSMUSG00000032115	1826.54	1846.31	1993.15	3131.87	2136.31	4735.91	1888.67	3334.7	-0.820144	0.0306887	0.647552	Hyou1	9	44379490	44392369	+	7230	protein_coding	hypoxia up-regulated 1 [Source:MGI Symbol;Acc:MGI:108030] && sp|Q9JKR6|HYOU1_MOUSE Hypoxia up-regulated protein 1 OS=Mus musculus OX=10090 GN=Hyou1 PE=1 SV=1 && PF00012:Hsp70 protein	-
ENSMUSG00000035258	1375.28	1172.98	979.249	262.019	966.983	269.258	1175.84	499.42	1.23564	0.030733	0.64777	Abi3bp	16	56477878	56690135	+	7416	protein_coding	ABI gene family, member 3 (NESH) binding protein [Source:MGI Symbol;Acc:MGI:2444583] && sp|Q7Z7G0|TARSH_HUMAN Target of Nesh-SH3 OS=Homo sapiens OX=9606 GN=ABI3BP PE=1 SV=1 && PF00041:Fibronectin type III domain	-
ENSMUSG00000028072	103.351	70.5012	88.4424	26.4665	54.3129	47.7716	87.4314	42.8504	1.03368	0.0308248	0.648274	Ntrk1	3	87778244	87795162	-	2588	protein_coding	neurotrophic tyrosine kinase, receptor, type 1 [Source:MGI Symbol;Acc:MGI:97383] && sp|Q3UFB7|NTRK1_MOUSE High affinity nerve growth factor receptor OS=Mus musculus OX=10090 GN=Ntrk1 PE=1 SV=2 && PF13855:Leucine rich repeat|PF16920:Tyrosine-protein kinase receptor C2 Ig-like domain|PF07714:Protein tyrosine and serine/threonine kinase	-
ENSMUSG00000064080	2993.08	1319.09	909.042	1289.8	5485.61	7781.35	1740.4	4852.25	-1.47924	0.0308249	0.648274	Fbln2	6	91212455	91272540	+	6370	protein_coding	fibulin 2 [Source:MGI Symbol;Acc:MGI:95488] && sp|P37889|FBLN2_MOUSE Fibulin-2 OS=Mus musculus OX=10090 GN=Fbln2 PE=1 SV=2 && PF07645:Calcium-binding EGF domain|PF12662:Complement Clr-like EGF-like|PF14670:Coagulation Factor Xa inhibitory site	-
ENSMUSG00000029672	683.547	1306.83	738.54	1800.61	1244.94	1876.12	909.638	1640.56	-0.850955	0.0309628	0.650458	Fam3c	6	22306520	22356243	-	3713	protein_coding	family with sequence similarity 3, member C [Source:MGI Symbol;Acc:MGI:107892] && sp|Q91VU0|FAM3C_MOUSE Protein FAM3C OS=Mus musculus OX=10090 GN=Fam3c PE=1 SV=1 && PF15711:Interleukin-like EMT inducer	-
ENSMUSG00000093874	7.16292	3.06527	16.412	1.76444	0	0	8.88006	0.588145	3.82168	0.0309643	1	Gm24539	13	62136930	62137062	+	133	snoRNA	predicted gene, 24539 [Source:MGI Symbol;Acc:MGI:5454316] && - && -	-
ENSMUSG00000027861	69.5826	36.7832	13.6767	100.573	61.7677	178.058	40.0142	113.466	-1.50575	0.0310982	0.6515	Casq2	3	102086415	102146514	+	2736	protein_coding	calsequestrin 2 [Source:MGI Symbol;Acc:MGI:1309469] && sp|O09161|CASQ2_MOUSE Calsequestrin-2 OS=Mus musculus OX=10090 GN=Casq2 PE=1 SV=3 && PF01216:Calsequestrin	-
ENSMUSG00000015085	584.29	299.375	355.593	210.85	269.435	210.63	413.086	230.305	0.842984	0.0311018	0.6515	Entpd2	2	25395874	25401321	+	2128	protein_coding	ectonucleoside triphosphate diphosphohydrolase 2 [Source:MGI Symbol;Acc:MGI:1096863] && sp|O55026|ENTP2_MOUSE Ectonucleoside triphosphate diphosphohydrolase 2 OS=Mus musculus OX=10090 GN=Entpd2 PE=1 SV=2 && PF01150:GDA1/CD39 (nucleoside phosphatase) family	-
ENSMUSG00000113467	12.2793	6.13054	7.29422	0	0	2.17144	8.56802	0.723813	3.62425	0.03112	1	Gm46350	12	55066503	55066917	-	415	processed_pseudogene	predicted gene, 46350 [Source:MGI Symbol;Acc:MGI:5825987] && sp|Q9DCC8|TOM20_MOUSE Mitochondrial import receptor subunit TOM20 homolog OS=Mus musculus OX=10090 GN=Tomm20 PE=1 SV=1 && -	-
ENSMUSG00000037747	40.931	27.5874	10.9413	23.8199	40.4685	252.973	26.4866	105.754	-1.99797	0.031158	0.6515	Phyhipl	10	70557682	70655965	-	9732	protein_coding	phytanoyl-CoA hydroxylase interacting protein-like [Source:MGI Symbol;Acc:MGI:1918161] && sp|Q8BGT8|PHIPL_MOUSE Phytanoyl-CoA hydroxylase-interacting protein-like OS=Mus musculus OX=10090 GN=Phyhipl PE=1 SV=1 && -	-
ENSMUSG00000042684	151.445	47.0008	707.539	125.275	71.3523	56.4574	301.995	84.3615	1.83929	0.0311852	0.6515	Npl	1	153503015	153550045	-	2961	protein_coding	N-acetylneuraminate pyruvate lyase [Source:MGI Symbol;Acc:MGI:1921341] && sp|Q9DCJ9|NPL_MOUSE N-acetylneuraminate lyase OS=Mus musculus OX=10090 GN=Npl PE=1 SV=1 && PF00701:Dihydrodipicolinate synthetase family	-
ENSMUSG00000052783	106.421	99.1104	71.1186	52.9331	55.3779	36.9145	92.2165	48.4085	0.927147	0.031215	0.6515	Grk4	5	34660379	34755305	+	4829	protein_coding	G protein-coupled receptor kinase 4 [Source:MGI Symbol;Acc:MGI:95801] && sp|O70291|GRK4_MOUSE G protein-coupled receptor kinase 4 OS=Mus musculus OX=10090 GN=Grk4 PE=2 SV=2 && PF00615:Regulator of G protein signaling domain	-
ENSMUSG00000053550	38.8844	47.0008	68.3833	33.5243	10.6496	7.60003	51.4228	17.258	1.56331	0.0312173	0.6515	Shisa7	7	4825552	4844696	-	6639	protein_coding	shisa family member 7 [Source:MGI Symbol;Acc:MGI:3605641] && sp|Q8C3Q5|SHSA7_MOUSE Protein shisa-7 OS=Mus musculus OX=10090 GN=Shisa7 PE=1 SV=3 && PF13908:Wnt and FGF inhibitory regulator	-
ENSMUSG00000020571	5367.07	4446.69	4409.36	6144.65	6954.19	8576.1	4741.04	7224.98	-0.607768	0.0312909	0.652321	Pdia6	12	17266545	17284770	+	3745	protein_coding	protein disulfide isomerase associated 6 [Source:MGI Symbol;Acc:MGI:1919103] && sp|Q922R8|PDIA6_MOUSE Protein disulfide-isomerase A6 OS=Mus musculus OX=10090 GN=Pdia6 PE=1 SV=3 && PF00085:Thioredoxin	-
novel.598	679.454	590.575	210.621	78.5174	354.632	89.029	493.55	174.059	1.50414	0.0315306	0.656037	-	5	107077158	107083154	-	4979	-	- && - && -	-
ENSMUSG00000020986	1021.23	887.907	595.391	1305.68	1159.74	1896.75	834.842	1454.06	-0.800612	0.0315379	0.656037	Sec23a	12	58958383	59012017	-	4840	protein_coding	SEC23 homolog A, COPII coat complex component [Source:MGI Symbol;Acc:MGI:1349635] && sp|Q01405|SC23A_MOUSE Protein transport protein Sec23A OS=Mus musculus OX=10090 GN=Sec23a PE=1 SV=2 && PF08033:Sec23/Sec24 beta-sandwich domain|PF00626:Gelsolin repeat|PF04810:Sec23/Sec24 zinc finger|PF04811:Sec23/Sec24 trunk domain|PF04815:Sec23/Sec24 helical domain	-
ENSMUSG00000025511	3825	1561.24	1497.14	1161.88	1282.21	1032.52	2294.46	1158.87	0.985373	0.0316537	0.657599	Tspan4	7	141475240	141493427	+	2601	protein_coding	tetraspanin 4 [Source:MGI Symbol;Acc:MGI:1928097] && sp|Q9DCK3|TSN4_MOUSE Tetraspanin-4 OS=Mus musculus OX=10090 GN=Tspan4 PE=1 SV=1 && PF00335:Tetraspanin family	-
ENSMUSG00000024524	238.423	157.351	93.9131	87.3395	73.4822	15.2001	163.229	58.6739	1.47319	0.031682	0.657599	Gnal	18	67088216	67226792	+	11172	protein_coding	guanine nucleotide binding protein, alpha stimulating, olfactory type [Source:MGI Symbol;Acc:MGI:95774] && sp|P38405|GNAL_HUMAN Guanine nucleotide-binding protein G(olf) subunit alpha OS=Homo sapiens OX=9606 GN=GNAL PE=1 SV=1 && PF00503:G-protein alpha subunit	-
ENSMUSG00000070529	26.6051	353.528	101.207	73.2241	36.2086	14.1143	160.447	41.1823	1.9588	0.0317193	0.657659	Wfdc10	2	164656046	164657368	+	459	protein_coding	WAP four-disulfide core domain 10 [Source:MGI Symbol;Acc:MGI:3616889] && sp|Q9H1F0|WF10A_HUMAN WAP four-disulfide core domain protein 10A OS=Homo sapiens OX=9606 GN=WFDC10A PE=3 SV=2 && -	-
ENSMUSG00000002900	3510.85	3457.63	2375.18	3688.55	5645.35	6758.6	3114.55	5364.17	-0.784314	0.0318051	0.658722	Lamb1	12	31265234	31329644	+	9917	protein_coding	laminin B1 [Source:MGI Symbol;Acc:MGI:96743] && sp|P02469|LAMB1_MOUSE Laminin subunit beta-1 OS=Mus musculus OX=10090 GN=Lamb1 PE=1 SV=3 && PF00055:Laminin N-terminal (Domain VI)|PF00053:Laminin EGF domain	-
ENSMUSG00000035041	8.18619	2.04351	10.0296	37.9354	13.8445	22.8001	6.75309	24.86	-1.87774	0.0320078	0.662199	Creb3l3	10	81084324	81098874	-	3016	protein_coding	cAMP responsive element binding protein 3-like 3 [Source:MGI Symbol;Acc:MGI:2384786] && sp|Q91XE9|CR3L3_MOUSE Cyclic AMP-responsive element-binding protein 3-like protein 3 OS=Mus musculus OX=10090 GN=Creb3l3 PE=1 SV=1 && PF00170:bZIP transcription factor	TF_bZIP
ENSMUSG00000037548	100.281	31.6745	36.4711	22.0554	25.559	14.1143	56.1421	20.5763	1.44567	0.0322293	0.66606	H2-DMb2	17	34143307	34151555	+	1747	protein_coding	histocompatibility 2, class II, locus Mb2 [Source:MGI Symbol;Acc:MGI:95923] && sp|P35737|DMB_MOUSE Class II histocompatibility antigen, M beta 1 chain OS=Mus musculus OX=10090 GN=H2-DMb1 PE=2 SV=1 && PF07654:Immunoglobulin C1-set domain	-
ENSMUSG00000099398	47.0706	55.1749	149.532	39.6998	35.1437	26.0573	83.9257	33.6336	1.31918	0.032301	0.66682	Ms4a14	19	11301249	11314454	-	4065	protein_coding	membrane-spanning 4-domains, subfamily A, member 14 [Source:MGI Symbol;Acc:MGI:2686122] && sp|Q96JA4|M4A14_HUMAN Membrane-spanning 4-domains subfamily A member 14 OS=Homo sapiens OX=9606 GN=MS4A14 PE=1 SV=2 && PF04103:CD20-like family	-
ENSMUSG00000027677	1581.98	1882.08	1730.55	1301.27	1125.66	1154.12	1731.54	1193.68	0.53648	0.0323727	0.666944	Ttc14	3	33799832	33814860	+	10515	protein_coding	tetratricopeptide repeat domain 14 [Source:MGI Symbol;Acc:MGI:1914370] && sp|Q9CSP9|TTC14_MOUSE Tetratricopeptide repeat protein 14 OS=Mus musculus OX=10090 GN=Ttc14 PE=1 SV=2 && PF13414:TPR repeat	-
ENSMUSG00000072772	212.841	181.873	199.679	144.684	117.146	95.5433	198.131	119.124	0.731973	0.0324114	0.666944	Grcc10	6	124739183	124741374	-	1988	protein_coding	gene rich cluster, C10 gene [Source:MGI Symbol;Acc:MGI:1315201] && sp|O35127|C10_MOUSE Protein C10 OS=Mus musculus OX=10090 GN=Grcc10 PE=1 SV=1 && PF14974:Protein C10	-
ENSMUSG00000030247	1711.94	1819.75	476.86	370.531	863.682	447.316	1336.18	560.51	1.2534	0.0325255	0.666944	Kcnj8	6	142564837	142571614	-	2548	protein_coding	potassium inwardly-rectifying channel, subfamily J, member 8 [Source:MGI Symbol;Acc:MGI:1100508] && sp|P97794|KCNJ8_MOUSE ATP-sensitive inward rectifier potassium channel 8 OS=Mus musculus OX=10090 GN=Kcnj8 PE=1 SV=1 && PF17655:Inward rectifier potassium channel C-terminal domain|PF01007:Inward rectifier potassium channel transmembrane domain	-
ENSMUSG00000029608	0	0	0	21.1732	4.25984	0	0	8.47769	-5.55356	0.032559	1	Rph3a	5	120940499	121010092	-	4639	protein_coding	rabphilin 3A [Source:MGI Symbol;Acc:MGI:102788] && sp|P47708|RP3A_MOUSE Rabphilin-3A OS=Mus musculus OX=10090 GN=Rph3a PE=1 SV=2 && PF02318:FYVE-type zinc finger|PF00168:C2 domain	-
ENSMUSG00000073821	0	6.13054	20.9709	202.028	19.1693	4.34288	9.03381	75.18	-3.05328	0.0325655	0.666944	8030451A03Rik	4	63979854	64149924	+	4083	processed_transcript	RIKEN cDNA 8030451A03 gene [Source:MGI Symbol;Acc:MGI:1915353] && - && -	-
ENSMUSG00000063409	0	0	0	45.8753	0	0	0	15.2918	-6.40251	0.0325867	0.666944	Lrrc43	5	123489305	123508205	+	2066	protein_coding	leucine rich repeat containing 43 [Source:MGI Symbol;Acc:MGI:2685907] && sp|Q3V0L5|LRC43_MOUSE Leucine-rich repeat-containing protein 43 OS=Mus musculus OX=10090 GN=Lrrc43 PE=2 SV=1 && -	-
novel.442	0	0	0	45.8753	0	0	0	15.2918	-6.40251	0.0325867	0.666944	-	2	166358859	166364630	-	1642	-	- && - && -	-
ENSMUSG00000091358	0	0	0	45.8753	0	0	0	15.2918	-6.40251	0.0325867	0.666944	Speer5-ps1	10	44169911	44219583	+	8634	transcribed_processed_pseudogene	spermatogenesis associated glutamate (E)-rich protein 5, pseudogene 1 [Source:MGI Symbol;Acc:MGI:1917615] && sp|P11369|LORF2_MOUSE LINE-1 retrotransposable element ORF2 protein OS=Mus musculus OX=10090 GN=Pol PE=1 SV=2 && -	-
ENSMUSG00000066359	0	0	0	45.8753	0	0	0	15.2918	-6.40251	0.0325867	0.666944	Tcl1b1	12	105159690	105166625	+	1040	protein_coding	T cell leukemia/lymphoma 1B, 1 [Source:MGI Symbol;Acc:MGI:1351601] && sp|P56840|TCLB1_MOUSE Protein TCL1B1 OS=Mus musculus OX=10090 GN=Tcl1b1 PE=3 SV=1 && PF01840:TCL1/MTCP1 family	-
ENSMUSG00000004098	1048.86	399.507	351.034	572.559	2580.4	1505.89	599.799	1552.95	-1.37247	0.0326248	0.667008	Col5a3	9	20770050	20815067	-	6809	protein_coding	collagen, type V, alpha 3 [Source:MGI Symbol;Acc:MGI:1858212] && sp|P25940|CO5A3_HUMAN Collagen alpha-3(V) chain OS=Homo sapiens OX=9606 GN=COL5A3 PE=1 SV=3 && PF01410:Fibrillar collagen C-terminal domain|PF01391:Collagen triple helix repeat (20 copies)	-
ENSMUSG00000005202	0	0	0	22.9377	3.19488	0	0	8.71085	-5.59285	0.0327229	1	Shbg	11	69614804	69617905	-	1506	protein_coding	sex hormone binding globulin [Source:MGI Symbol;Acc:MGI:98295] && sp|P97497|SHBG_MOUSE Sex hormone-binding globulin OS=Mus musculus OX=10090 GN=Shbg PE=2 SV=1 && PF00054:Laminin G domain	-
ENSMUSG00000045004	0	1.02176	0	35.2887	1.06496	0	0.340586	12.1179	-5.10756	0.0327572	0.668997	Spata21	4	141088333	141112760	+	2629	protein_coding	spermatogenesis associated 21 [Source:MGI Symbol;Acc:MGI:3607787] && sp|Q8BHW6|SPT21_MOUSE Spermatogenesis-associated protein 21 OS=Mus musculus OX=10090 GN=Spata21 PE=2 SV=1 && -	-
ENSMUSG00000053830	19.4422	30.6527	12.7649	49.4042	52.183	42.343	20.9533	47.9768	-1.19966	0.032805	0.669257	Gm9923	10	72309321	72311156	+	1836	processed_pseudogene	predicted pseudogene 9923 [Source:MGI Symbol;Acc:MGI:3704365] && sp|Q69ZS7|HBS1L_MOUSE HBS1-like protein OS=Mus musculus OX=10090 GN=Hbs1l PE=1 SV=2 && PF08938:HBS1 N-terminus	-
ENSMUSG00000109215	0	0	0	9.70439	0	14.1143	0	7.93958	-5.45511	0.0329267	1	4930453L07Rik	8	9144669	9149050	+	1439	lincRNA	RIKEN cDNA 4930453L07 gene [Source:MGI Symbol;Acc:MGI:1921938] && - && -	-
ENSMUSG00000073073	38.8844	8.17405	13.6767	6.17552	4.25984	4.34288	20.245	4.92608	2.03093	0.0329358	0.670057	Gm8098	11	30267464	30280491	+	1499	processed_transcript	predicted gene 8098 [Source:MGI Symbol;Acc:MGI:3645749] && - && -	-
ENSMUSG00000015745	2196.97	1721.66	1353.08	835.46	1293.93	1032.52	1757.24	1053.97	0.737592	0.0329375	0.670057	Plekho1	3	95988429	95996001	-	2172	protein_coding	pleckstrin homology domain containing, family O member 1 [Source:MGI Symbol;Acc:MGI:1914470] && sp|Q9JIY0|PKHO1_MOUSE Pleckstrin homology domain-containing family O member 1 OS=Mus musculus OX=10090 GN=Plekho1 PE=1 SV=1 && PF00169:PH domain	-
ENSMUSG00000046727	403.17	731.578	552.537	957.206	817.889	1044.46	562.428	939.852	-0.740786	0.0329496	0.670057	Cystm1	18	36342520	36403097	+	4261	protein_coding	cysteine-rich transmembrane module containing 1 [Source:MGI Symbol;Acc:MGI:1913310] && - && -	-
ENSMUSG00000030062	3999.98	4368.01	4903.54	6409.31	5713.51	7885.58	4423.84	6669.47	-0.592234	0.033046	0.670886	Rpn1	6	88084482	88105304	+	4512	protein_coding	ribophorin I [Source:MGI Symbol;Acc:MGI:98084] && sp|Q91YQ5|RPN1_MOUSE Dolichyl-diphosphooligosaccharide--protein glycosyltransferase subunit 1 OS=Mus musculus OX=10090 GN=Rpn1 PE=1 SV=1 && PF04597:Ribophorin I	-
ENSMUSG00000036961	21.4888	8.17405	0	0	1.06496	0	9.8876	0.354987	4.77489	0.0330607	0.670886	Wnt8b	19	44493472	44514273	+	3479	protein_coding	wingless-type MMTV integration site family, member 8B [Source:MGI Symbol;Acc:MGI:109485] && sp|Q9WUD6|WNT8B_MOUSE Protein Wnt-8b OS=Mus musculus OX=10090 GN=Wnt8b PE=2 SV=1 && PF00110:wnt family	-
ENSMUSG00000100876	16.3724	24.5222	25.5298	7.05774	9.58464	6.51432	22.1414	7.7189	1.52339	0.0331187	0.671163	2810454H06Rik	6	134897961	134901108	+	3148	antisense	RIKEN cDNA 2810454H06 gene [Source:MGI Symbol;Acc:MGI:1920063] && - && -	-
ENSMUSG00000086127	5.11637	3.06527	6.38244	0	0	0	4.85469	0	4.7138	0.0331862	1	Gm11934	4	33303569	33310137	-	1536	processed_transcript	predicted gene 11934 [Source:MGI Symbol;Acc:MGI:3649212] && - && -	-
ENSMUSG00000072919	16.3724	13.2828	19.1473	1.76444	7.45472	3.25716	16.2675	4.15877	1.98578	0.0332112	0.671163	Noxred1	12	87221040	87238732	-	1709	protein_coding	NADP+ dependent oxidoreductase domain containing 1 [Source:MGI Symbol;Acc:MGI:1918525] && sp|Q9D3S5|NXRD1_MOUSE NADP-dependent oxidoreductase domain-containing protein 1 OS=Mus musculus OX=10090 GN=Noxred1 PE=2 SV=1 && PF03807:NADP oxidoreductase coenzyme F420-dependent	-
ENSMUSG00000062151	0	7.1523	6.38244	58.2264	6.38976	18.4572	4.51158	27.6911	-2.61707	0.0332205	0.671163	Unc13c	9	73479422	73968966	-	8796	protein_coding	unc-13 homolog C [Source:MGI Symbol;Acc:MGI:2149021] && sp|Q8K0T7|UN13C_MOUSE Protein unc-13 homolog C OS=Mus musculus OX=10090 GN=Unc13c PE=1 SV=3 && PF06292:Domain of Unknown Function (DUF1041)|PF00168:C2 domain|PF00130:Phorbol esters/diacylglycerol binding domain (C1 domain)|PF10540:Munc13 (mammalian uncoordinated) homology domain	-
ENSMUSG00000005686	1254.53	1240.41	478.683	1313.62	1709.26	3669.73	991.21	2230.87	-1.17039	0.033249	0.671163	Ampd3	7	110768206	110812405	+	5627	protein_coding	adenosine monophosphate deaminase 3 [Source:MGI Symbol;Acc:MGI:1096344] && sp|O08739|AMPD3_MOUSE AMP deaminase 3 OS=Mus musculus OX=10090 GN=Ampd3 PE=1 SV=2 && PF00962:Adenosine/AMP deaminase	-
ENSMUSG00000062960	877.969	719.317	855.247	1037.49	1346.11	1316.98	817.511	1233.52	-0.593212	0.0332503	0.671163	Kdr	5	75932827	75978458	-	9030	protein_coding	kinase insert domain protein receptor [Source:MGI Symbol;Acc:MGI:96683] && sp|P35918|VGFR2_MOUSE Vascular endothelial growth factor receptor 2 OS=Mus musculus OX=10090 GN=Kdr PE=1 SV=2 && PF13927:Immunoglobulin domain|PF07714:Protein tyrosine and serine/threonine kinase|PF17988:VEGFR-2 Transmembrane domain|PF07679:Immunoglobulin I-set domain	-
ENSMUSG00000117443	0	1.02176	0	7.93996	6.38976	3.25716	0.340586	5.86229	-4.05891	0.0332838	1	Gm50046	17	32729528	32754198	-	454	lincRNA	predicted gene, 50046 [Source:MGI Symbol;Acc:MGI:6275355] && - && -	-
ENSMUSG00000103967	1.02327	7.1523	8.206	0	0	0	5.46052	0	4.88388	0.0332948	1	Gm38214	9	88680939	88681926	-	988	TEC	predicted gene, 38214 [Source:MGI Symbol;Acc:MGI:5611442] && - && -	-
ENSMUSG00000095111	9.20947	8.17405	19.1473	3.52887	2.12992	0	12.1769	1.88626	2.65978	0.0333217	0.671894	Gm23713	13	62136762	62136831	+	70	snoRNA	predicted gene, 23713 [Source:MGI Symbol;Acc:MGI:5453490] && - && -	-
ENSMUSG00000089901	404.193	668.229	361.064	275.252	319.488	192.172	477.829	262.304	0.864803	0.0333689	0.672018	Gm8113	14	43925390	43933411	+	2721	protein_coding	predicted gene 8113 [Source:MGI Symbol;Acc:MGI:3648791] && sp|P31789|ENV_IPMAE Envelope glycoprotein OS=Mouse intracisternal a-particle MIAE OX=11932 GN=env PE=2 SV=1 && -	-
ENSMUSG00000058183	0	0	1.82356	25.5843	3.19488	2.17144	0.607852	10.3169	-4.04156	0.0334565	0.672018	Mmel1	4	154869585	154895528	+	3475	protein_coding	membrane metallo-endopeptidase-like 1 [Source:MGI Symbol;Acc:MGI:1351603] && sp|Q9JLI3|MMEL1_MOUSE Membrane metallo-endopeptidase-like 1 OS=Mus musculus OX=10090 GN=Mmel1 PE=1 SV=1 && PF01431:Peptidase family M13|PF05649:Peptidase family M13	-
ENSMUSG00000026696	990.529	1074.89	533.39	583.146	468.582	401.716	866.269	484.481	0.837801	0.0334868	0.672018	Vamp4	1	162570515	162599084	+	4565	protein_coding	vesicle-associated membrane protein 4 [Source:MGI Symbol;Acc:MGI:1858730] && sp|O75379|VAMP4_HUMAN Vesicle-associated membrane protein 4 OS=Homo sapiens OX=9606 GN=VAMP4 PE=1 SV=2 && PF00957:Synaptobrevin	-
ENSMUSG00000093677	50.1404	37.805	48.3242	25.5843	15.9744	21.7144	45.4232	21.091	1.10293	0.0335083	0.672018	Gm20712	15	58780461	58781951	-	1491	sense_overlapping	predicted gene 20712 [Source:MGI Symbol;Acc:MGI:5313159] && - && -	-
ENSMUSG00000090439	65.4895	14.3046	1.82356	7.93996	2.12992	2.17144	27.2059	4.08044	2.71871	0.0335407	0.672018	Gm17455	10	60399726	60403559	+	960	protein_coding	predicted gene, 17455 [Source:MGI Symbol;Acc:MGI:4937089] && sp|Q8TEF2|CJ105_HUMAN Uncharacterized protein C10orf105 OS=Homo sapiens OX=9606 GN=C10orf105 PE=2 SV=3 && PF17665:Family of unknown function (DUF5527)	-
ENSMUSG00000052738	1180.86	1371.2	1240.02	1743.26	1749.73	1933.67	1264.02	1808.89	-0.517044	0.0335772	0.672018	Suclg1	6	73248382	73276911	+	4617	protein_coding	succinate-CoA ligase, GDP-forming, alpha subunit [Source:MGI Symbol;Acc:MGI:1927234] && sp|P13086|SUCA_RAT Succinate--CoA ligase [ADP/GDP-forming] subunit alpha, mitochondrial OS=Rattus norvegicus OX=10116 GN=Suclg1 PE=2 SV=2 && PF02629:CoA binding domain	-
ENSMUSG00000050605	201.585	167.568	273.533	137.626	118.211	123.772	214.229	126.536	0.75969	0.0335818	0.672018	Zfp61	7	24291039	24301232	-	4426	protein_coding	zinc finger protein 61 [Source:MGI Symbol;Acc:MGI:99663] && sp|Q9NYT6|ZN226_HUMAN Zinc finger protein 226 OS=Homo sapiens OX=9606 GN=ZNF226 PE=2 SV=2 && PF00096:Zinc finger, C2H2 type|PF01352:KRAB box	zf-C2H2
ENSMUSG00000097290	198.515	228.874	171.414	128.804	121.405	124.858	199.601	125.022	0.674114	0.0336097	0.672018	1300002E11Rik	16	21794318	21809040	+	4213	lincRNA	RIKEN cDNA 1300002E11 gene [Source:MGI Symbol;Acc:MGI:1919001] && - && -	-
ENSMUSG00000074796	49.1172	27.5874	10.9413	98.8084	71.3523	56.4574	29.2153	75.5394	-1.37555	0.0336774	0.672666	Slc4a11	2	130684113	130697519	-	4998	protein_coding	solute carrier family 4, sodium bicarbonate transporter-like, member 11 [Source:MGI Symbol;Acc:MGI:2138987] && sp|A2AJN7|S4A11_MOUSE Sodium bicarbonate transporter-like protein 11 OS=Mus musculus OX=10090 GN=Slc4a11 PE=2 SV=1 && PF00955:HCO3- transporter family	-
ENSMUSG00000030835	1276.02	1247.57	1166.16	1751.2	1574.01	2312.58	1229.92	1879.26	-0.611571	0.0337914	0.674117	Nomo1	7	46033698	46084212	+	5936	protein_coding	nodal modulator 1 [Source:MGI Symbol;Acc:MGI:2385850] && sp|Q6GQT9|NOMO1_MOUSE Nodal modulator 1 OS=Mus musculus OX=10090 GN=Nomo1 PE=1 SV=1 && PF17802:Prealbumin-like fold domain|PF13620:Carboxypeptidase regulatory-like domain	-
novel.893	7.16292	7.1523	5.47067	15.8799	28.7539	16.2858	6.59529	20.3065	-1.62309	0.0338589	0.674117	-	CHR_MG4136_PATCH	143412181	143421261	+	4301	-	- && Q5VWM4.2 RecName: Full=PRAME family member 8 && -	-
novel.384	0	0	0	44.9931	0	0	0	14.9977	-6.37453	0.0338784	0.674117	-	19	45544659	45546322	+	1015	-	- && - && -	-
ENSMUSG00000098021	41.9542	61.3054	0	7.05774	2.12992	0	34.4199	3.06255	3.47018	0.033892	0.674117	Gm9522	15	39180511	39181436	+	926	processed_pseudogene	predicted gene 9522 [Source:MGI Symbol;Acc:MGI:3779931] && sp|P16858|G3P_MOUSE Glyceraldehyde-3-phosphate dehydrogenase OS=Mus musculus OX=10090 GN=Gapdh PE=1 SV=2 && -	-
ENSMUSG00000066687	188.282	82.7623	61.0891	50.2864	39.4035	55.3717	110.711	48.3539	1.19393	0.0339311	0.674117	Zbtb16	9	48654297	48836222	-	5283	protein_coding	zinc finger and BTB domain containing 16 [Source:MGI Symbol;Acc:MGI:103222] && sp|Q05516|ZBT16_HUMAN Zinc finger and BTB domain-containing protein 16 OS=Homo sapiens OX=9606 GN=ZBTB16 PE=1 SV=2 && PF00651:BTB/POZ domain|PF13912:C2H2-type zinc finger	ZBTB
ENSMUSG00000031209	647.733	370.898	325.505	1933.82	589.988	606.917	448.045	1043.58	-1.22028	0.0339954	0.674117	Heph	X	96455359	96574485	+	7662	protein_coding	hephaestin [Source:MGI Symbol;Acc:MGI:1332240] && sp|Q9Z0Z4|HEPH_MOUSE Hephaestin OS=Mus musculus OX=10090 GN=Heph PE=1 SV=3 && PF07731:Multicopper oxidase|PF07732:Multicopper oxidase	-
ENSMUSG00000098176	167.817	132.828	161.385	101.455	96.9113	82.5147	154.01	93.627	0.717145	0.0339974	0.674117	Ccdc166	15	75979872	75982455	-	2584	protein_coding	coiled-coil domain containing 166 [Source:MGI Symbol;Acc:MGI:1925902] && sp|P0CW27|CC166_HUMAN Coiled-coil domain-containing protein 166 OS=Homo sapiens OX=9606 GN=CCDC166 PE=4 SV=1 && PF14988:Domain of unknown function (DUF4515)	-
ENSMUSG00000061126	221.027	7.1523	36.4711	16.7621	28.7539	11.9429	88.2169	19.153	2.20348	0.0341002	0.675452	Cyp4f39	17	32452723	32493320	+	2856	protein_coding	cytochrome P450, family 4, subfamily f, polypeptide 39 [Source:MGI Symbol;Acc:MGI:2445210] && sp|Q6NT55|CP4FN_HUMAN Cytochrome P450 4F22 OS=Homo sapiens OX=9606 GN=CYP4F22 PE=1 SV=1 && PF00067:Cytochrome P450	-
ENSMUSG00000044043	48.0939	63.3489	36.4711	92.6329	93.7165	86.8575	49.3046	91.0689	-0.88756	0.0341495	0.675728	Pcdhb14	18	37447656	37456350	+	8695	protein_coding	protocadherin beta 14 [Source:MGI Symbol;Acc:MGI:2136749] && sp|Q6PB90|PCDBE_MOUSE Protocadherin beta-14 OS=Mus musculus OX=10090 GN=Pcdhb14 PE=1 SV=2 && PF00028:Cadherin domain|PF16492:Cadherin cytoplasmic C-terminal|PF08266:Cadherin-like	-
ENSMUSG00000002108	812.48	285.07	348.299	227.612	296.059	131.372	481.95	218.348	1.14194	0.0343117	0.678233	Nr1h3	2	91184061	91202834	-	2515	protein_coding	nuclear receptor subfamily 1, group H, member 3 [Source:MGI Symbol;Acc:MGI:1352462] && sp|Q9Z0Y9|NR1H3_MOUSE Oxysterols receptor LXR-alpha OS=Mus musculus OX=10090 GN=Nr1h3 PE=1 SV=3 && PF00104:Ligand-binding domain of nuclear hormone receptor|PF00105:Zinc finger, C4 type (two domains)	THR-like
ENSMUSG00000002308	380.658	383.159	468.654	664.31	507.986	812.118	410.823	661.471	-0.686883	0.034395	0.679177	Cd320	17	33843091	33849774	+	2883	protein_coding	CD320 antigen [Source:MGI Symbol;Acc:MGI:1860083] && sp|Q9Z1P5|CD320_MOUSE CD320 antigen OS=Mus musculus OX=10090 GN=Cd320 PE=2 SV=1 && PF00057:Low-density lipoprotein receptor domain class A	-
ENSMUSG00000053263	31.7215	35.7615	15.5002	11.4688	9.58464	8.68575	27.6611	9.91307	1.47377	0.0344758	0.680068	Gm12592	11	3305426	3331178	-	2954	processed_transcript	predicted gene 12592 [Source:MGI Symbol;Acc:MGI:3649892] && sp|Q9HBE1|PATZ1_HUMAN POZ-, AT hook-, and zinc finger-containing protein 1 OS=Homo sapiens OX=9606 GN=PATZ1 PE=1 SV=1 && PF16637:Putative zinc-finger between two C2H2 zinc-fingers on Patz	-
ENSMUSG00000031364	2.04655	0	3.64711	0.882218	15.9744	35.8287	1.89789	17.5618	-3.19252	0.0345131	0.6801	Grpr	X	163513904	163549677	-	2523	protein_coding	gastrin releasing peptide receptor [Source:MGI Symbol;Acc:MGI:95836] && sp|P21729|GRPR_MOUSE Gastrin-releasing peptide receptor OS=Mus musculus OX=10090 GN=Grpr PE=1 SV=2 && PF00001:7 transmembrane receptor (rhodopsin family)	-
ENSMUSG00000020646	166.794	741.795	479.595	1344.5	570.818	1453.78	462.728	1123.03	-1.27919	0.0346252	0.681606	Mboat2	12	24830879	24964397	+	9566	protein_coding	membrane bound O-acyltransferase domain containing 2 [Source:MGI Symbol;Acc:MGI:1914466] && sp|Q8R3I2|MBOA2_MOUSE Lysophospholipid acyltransferase 2 OS=Mus musculus OX=10090 GN=Mboat2 PE=1 SV=1 && PF03062:MBOAT, membrane-bound O-acyltransferase family	-
ENSMUSG00000041912	117.677	35.7615	32.824	32.6421	18.1043	9.77147	62.0873	20.1726	1.61415	0.0347412	0.683184	Tdrkh	3	94413273	94434668	+	6142	protein_coding	tudor and KH domain containing protein [Source:MGI Symbol;Acc:MGI:1919884] && sp|Q80VL1|TDRKH_MOUSE Tudor and KH domain-containing protein OS=Mus musculus OX=10090 GN=Tdrkh PE=1 SV=1 && PF00013:KH domain|PF00567:Tudor domain	-
ENSMUSG00000038400	1685.33	1546.94	2328.68	2007.93	4135.24	3815.22	1853.65	3319.46	-0.840421	0.0348514	0.684645	Pmepa1	2	173224458	173276533	-	4913	protein_coding	prostate transmembrane protein, androgen induced 1 [Source:MGI Symbol;Acc:MGI:1929600] && sp|Q9D7R2|PMEPA_MOUSE Protein TMEPAI OS=Mus musculus OX=10090 GN=Pmepa1 PE=1 SV=1 && -	-
ENSMUSG00000095981	0	0	0.911778	0	11.7146	16.2858	0.303926	9.33345	-4.72243	0.0349112	0.685114	Ighv10-1	12	114479005	114479451	-	359	IG_V_gene	immunoglobulin heavy variable 10-1 [Source:MGI Symbol;Acc:MGI:4439620] && sp|A0A0B4J1Y9|HV372_HUMAN Immunoglobulin heavy variable 3-72 OS=Homo sapiens OX=9606 GN=IGHV3-72 PE=3 SV=1 && PF07686:Immunoglobulin V-set domain	-
ENSMUSG00000113052	0	0	0	7.05774	2.12992	5.4286	0	4.87209	-4.75305	0.0350364	1	Gm31513	12	84195969	84199580	+	684	antisense	predicted gene, 31513 [Source:MGI Symbol;Acc:MGI:5590672] && - && -	-
ENSMUSG00000106106	47242.5	37935.8	34074.9	105827	46466.3	62549.4	39751.1	71614.3	-0.849262	0.0352085	0.688375	CT010467.1	17	39846353	39848201	+	1849	rRNA	18s RNA, related sequence 5 && sp|Q5DU56|NLRC3_MOUSE Protein NLRC3 OS=Mus musculus OX=10090 GN=Nlrc3 PE=1 SV=2 && -	-
ENSMUSG00000070324	0	0	0	44.1109	0	0	0	14.7036	-6.34599	0.0352401	0.688375	Fbxw22	9	109378400	109404296	-	1835	protein_coding	F-box and WD-40 domain protein 22 [Source:MGI Symbol;Acc:MGI:3643290] && sp|L7N1X6|FBW15_MOUSE F-box/WD repeat-containing protein 15 OS=Mus musculus OX=10090 GN=Fbxw15 PE=1 SV=1 && PF12937:F-box-like	-
ENSMUSG00000059547	0	0	0	44.1109	0	0	0	14.7036	-6.34599	0.0352401	0.688375	Fbxw26	9	109717566	109746089	-	1824	protein_coding	F-box and WD-40 domain protein 26 [Source:MGI Symbol;Acc:MGI:3646662] && sp|L7N1X6|FBW15_MOUSE F-box/WD repeat-containing protein 15 OS=Mus musculus OX=10090 GN=Fbxw15 PE=1 SV=1 && PF12937:F-box-like	-
ENSMUSG00000047586	3.06982	0	0	0.882218	45.7933	3.25716	1.02327	16.6442	-4.03926	0.0352497	0.688375	Nccrp1	7	28543596	28547254	-	1531	protein_coding	non-specific cytotoxic cell receptor protein 1 homolog (zebrafish) [Source:MGI Symbol;Acc:MGI:2685009] && sp|G3X9C2|FBX50_MOUSE F-box only protein 50 OS=Mus musculus OX=10090 GN=Nccrp1 PE=1 SV=2 && PF04300:F-box associated region	-
ENSMUSG00000106928	49.1172	41.892	74.7658	17.6444	35.1437	20.6287	55.2583	24.4722	1.18064	0.0352578	0.688375	Gm43860	5	35551260	35553964	-	2705	TEC	predicted gene 43860 [Source:MGI Symbol;Acc:MGI:5663997] && - && -	-
ENSMUSG00000089704	13.3026	20.4351	14.5884	27.3487	43.6633	41.2573	16.1087	37.4231	-1.21429	0.0353034	0.68856	Galnt2	8	124231391	124345724	+	4282	protein_coding	polypeptide N-acetylgalactosaminyltransferase 2 [Source:MGI Symbol;Acc:MGI:894694] && sp|Q6PB93|GALT2_MOUSE Polypeptide N-acetylgalactosaminyltransferase 2 OS=Mus musculus OX=10090 GN=Galnt2 PE=1 SV=1 && PF00535:Glycosyl transferase family 2|PF00652:Ricin-type beta-trefoil lectin domain	-
ENSMUSG00000091475	48.0939	45.9791	46.5007	16.7621	14.9094	31.4859	46.8579	21.0525	1.15898	0.0354942	0.69091	Cerox1	17	25570358	25575043	+	2124	processed_transcript	cytoplasmic endogenous regulator of oxidative phosphorylation 1 [Source:MGI Symbol;Acc:MGI:1920084] && sp|Q04886|SOX8_MOUSE Transcription factor SOX-8 OS=Mus musculus OX=10090 GN=Sox8 PE=2 SV=2 && -	-
ENSMUSG00000070462	2251.2	2570.74	2552.98	2475.5	5193.81	5346.08	2458.31	4338.46	-0.819428	0.0355054	0.69091	Tlnrd1	7	83879873	83884305	-	4433	protein_coding	talin rod domain containing 1 [Source:MGI Symbol;Acc:MGI:1891420] && sp|Q9ERE8|TLRN1_MOUSE Talin rod domain-containing protein 1 OS=Mus musculus OX=10090 GN=Tlnrd1 PE=1 SV=1 && -	-
ENSMUSG00000063446	8.18619	0	20.0591	0.882218	0	0	9.4151	0.294073	4.70867	0.0355706	0.69091	Plppr1	4	49059273	49340259	+	7270	protein_coding	phospholipid phosphatase related 1 [Source:MGI Symbol;Acc:MGI:2445015] && sp|Q8BFZ2|PLPR1_MOUSE Phospholipid phosphatase-related protein type 1 OS=Mus musculus OX=10090 GN=Plppr1 PE=1 SV=1 && PF01569:PAP2 superfamily	-
ENSMUSG00000039254	357.123	277.918	559.831	670.485	583.598	874.004	398.291	709.362	-0.832136	0.0355878	0.69091	Pomt1	2	32236590	32255005	+	6442	protein_coding	protein-O-mannosyltransferase 1 [Source:MGI Symbol;Acc:MGI:2138994] && sp|Q8R2R1|POMT1_MOUSE Protein O-mannosyl-transferase 1 OS=Mus musculus OX=10090 GN=Pomt1 PE=1 SV=1 && PF02366:Dolichyl-phosphate-mannose-protein mannosyltransferase|PF02815:MIR domain|PF16192:C-terminal four TMM region of protein-O-mannosyltransferase	-
ENSMUSG00000090061	47.0706	9.19581	6.38244	0	6.38976	0	20.883	2.12992	3.31133	0.035605	0.69091	Nwd2	5	63649102	63810546	+	10428	protein_coding	NACHT and WD repeat domain containing 2 [Source:MGI Symbol;Acc:MGI:1920464] && sp|Q6P5U7|NWD2_MOUSE NACHT and WD repeat domain-containing protein 2 OS=Mus musculus OX=10090 GN=Nwd2 PE=1 SV=2 && -	-
ENSMUSG00000078940	3.06982	13.2828	0.911778	0	0	0	5.75481	0	4.95539	0.0357983	1	Wfdc11	2	164662894	164674087	-	617	protein_coding	WAP four-disulfide core domain 11 [Source:MGI Symbol;Acc:MGI:3651686] && sp|A2A5H7|WFD11_MOUSE Protein WFDC11 OS=Mus musculus OX=10090 GN=Wfdc11 PE=3 SV=1 && -	-
ENSMUSG00000112891	8.18619	14.3046	5.47067	28.231	9.58464	64.0574	9.32048	33.9577	-1.86783	0.0358494	0.694737	Gm47391	12	8912924	8917479	+	2425	lincRNA	predicted gene, 47391 [Source:MGI Symbol;Acc:MGI:6096314] && - && -	-
ENSMUSG00000033530	361.216	311.636	245.268	545.21	451.543	448.402	306.04	481.718	-0.655328	0.035875	0.694737	Ttc7b	12	100300770	100520826	-	7320	protein_coding	tetratricopeptide repeat domain 7B [Source:MGI Symbol;Acc:MGI:2144724] && sp|E9Q6P5|TTC7B_MOUSE Tetratricopeptide repeat protein 7B OS=Mus musculus OX=10090 GN=Ttc7b PE=1 SV=1 && PF07719:Tetratricopeptide repeat|PF12895:Anaphase-promoting complex, cyclosome, subunit 3	-
ENSMUSG00000003477	1133.79	1026.87	84.7953	189.677	379.126	100.972	748.483	223.258	1.74519	0.0359322	0.695138	Inmt	6	55170626	55175043	-	1600	protein_coding	indolethylamine N-methyltransferase [Source:MGI Symbol;Acc:MGI:102963] && sp|P40936|INMT_MOUSE Indolethylamine N-methyltransferase OS=Mus musculus OX=10090 GN=Inmt PE=1 SV=1 && PF01234:NNMT/PNMT/TEMT family	-
ENSMUSG00000021779	766.432	738.73	361.976	244.374	441.958	294.23	622.379	326.854	0.929348	0.0360401	0.695424	Thrb	14	17660261	18038090	+	7403	protein_coding	thyroid hormone receptor beta [Source:MGI Symbol;Acc:MGI:98743] && sp|P37242|THB_MOUSE Thyroid hormone receptor beta OS=Mus musculus OX=10090 GN=Thrb PE=1 SV=1 && PF00104:Ligand-binding domain of nuclear hormone receptor|PF00105:Zinc finger, C4 type (two domains)	THR-like
ENSMUSG00000067389	8.18619	11.2393	23.7062	5.29331	1.06496	0	14.3772	2.11942	2.71831	0.0360484	0.695424	Gm17080	17	45586120	45588377	+	811	antisense	predicted gene 17080 [Source:MGI Symbol;Acc:MGI:4937907] && sp|Q9JIM1|S29A1_MOUSE Equilibrative nucleoside transporter 1 OS=Mus musculus OX=10090 GN=Slc29a1 PE=1 SV=3 && -	-
ENSMUSG00000104091	38.8844	36.7832	33.7358	11.4688	22.3642	4.34288	36.4678	12.7253	1.51907	0.0360853	0.695424	Gm37317	3	18609808	18610831	-	1024	processed_pseudogene	predicted gene, 37317 [Source:MGI Symbol;Acc:MGI:5610545] && sp|P03385|ENV_MLVMS Envelope glycoprotein OS=Moloney murine leukemia virus (isolate Shinnick) OX=928306 GN=env PE=1 SV=1 && PF00429:ENV polyprotein (coat polyprotein)	-
ENSMUSG00000043913	10.2327	33.718	18.2356	103.219	50.0531	27.143	20.7288	60.1385	-1.54042	0.0360928	0.695424	Ccdc60	5	116124641	116288985	-	4703	protein_coding	coiled-coil domain containing 60 [Source:MGI Symbol;Acc:MGI:2141043] && sp|Q8C4J0|CCD60_MOUSE Coiled-coil domain-containing protein 60 OS=Mus musculus OX=10090 GN=Ccdc60 PE=2 SV=1 && PF15769:Domain of unknown function (DUF4698)	-
ENSMUSG00000097675	17.3957	7.1523	5.47067	2.64665	0	1.08572	10.0062	1.24412	2.96093	0.0361844	0.696486	1700101I11Rik	6	129531950	129533817	-	1868	processed_transcript	RIKEN cDNA 1700101I11 gene [Source:MGI Symbol;Acc:MGI:1915180] && sp|Q8HYB6|GBRL1_BOVIN Gamma-aminobutyric acid receptor-associated protein-like 1 OS=Bos taurus OX=9913 GN=GABARAPL1 PE=3 SV=2 && -	-
ENSMUSG00000033863	4257.84	2914.05	1694.99	989.848	2238.55	1053.15	2955.63	1427.18	1.05035	0.0362303	0.696666	Klf9	19	23141226	23168134	+	4815	protein_coding	Kruppel-like factor 9 [Source:MGI Symbol;Acc:MGI:1333856] && sp|Q01713|KLF9_RAT Krueppel-like factor 9 OS=Rattus norvegicus OX=10116 GN=Klf9 PE=2 SV=1 && -	zf-C2H2
ENSMUSG00000101698	2.04655	7.1523	5.47067	0	0	0	4.88984	0	4.7234	0.0362332	1	Gm29562	9	88827522	88828425	+	904	lincRNA	predicted gene 29562 [Source:MGI Symbol;Acc:MGI:5580268] && sp|P31789|ENV_IPMAE Envelope glycoprotein OS=Mouse intracisternal a-particle MIAE OX=11932 GN=env PE=2 SV=1 && -	-
ENSMUSG00000071265	0	13.2828	0	29.1132	17.0394	59.7146	4.42761	35.289	-3.00172	0.0362678	0.696686	1700086L19Rik	12	74284242	74295945	+	1075	transcribed_unitary_pseudogene	RIKEN cDNA 1700086L19 gene [Source:MGI Symbol;Acc:MGI:1921534] && sp|P0C1Z5|U730_MOUSE Putative UPF0730 protein encoded by LINC00643 homolog OS=Mus musculus OX=10090 PE=5 SV=1 && -	-
ENSMUSG00000038393	16280.3	21834.9	4052.85	7205.07	6663.45	3475.39	14056	5781.3	1.28169	0.0363519	0.697435	Txnip	3	96557957	96561883	+	3123	protein_coding	thioredoxin interacting protein [Source:MGI Symbol;Acc:MGI:1889549] && sp|Q8BG60|TXNIP_MOUSE Thioredoxin-interacting protein OS=Mus musculus OX=10090 GN=Txnip PE=1 SV=1 && PF00339:Arrestin (or S-antigen), N-terminal domain|PF02752:Arrestin (or S-antigen), C-terminal domain	-
ENSMUSG00000045629	182.143	99.1104	144.061	285.839	240.681	212.801	141.771	246.44	-0.798234	0.0364092	0.697435	Sh3tc2	18	61953075	62024402	+	5795	protein_coding	SH3 domain and tetratricopeptide repeats 2 [Source:MGI Symbol;Acc:MGI:2444417] && sp|Q80VA5|S3TC2_MOUSE SH3 domain and tetratricopeptide repeat-containing protein 2 OS=Mus musculus OX=10090 GN=Sh3tc2 PE=1 SV=2 && PF07653:Variant SH3 domain|PF00018:SH3 domain	-
ENSMUSG00000000739	166.794	163.481	37.3829	44.9931	60.7027	40.1716	122.553	48.6225	1.33298	0.0364165	0.697435	Sult5a1	8	123140192	123158315	-	4419	protein_coding	sulfotransferase family 5A, member 1 [Source:MGI Symbol;Acc:MGI:1931463] && sp|O35400|ST2B1_MOUSE Sulfotransferase 2B1 OS=Mus musculus OX=10090 GN=Sult2b1 PE=1 SV=2 && PF00685:Sulfotransferase domain	-
ENSMUSG00000026405	102.327	367.832	171.414	39.6998	124.6	92.2861	213.858	85.5287	1.32393	0.0365003	0.697512	C4bp	1	130634773	130661632	-	6730	protein_coding	complement component 4 binding protein [Source:MGI Symbol;Acc:MGI:88229] && sp|P11369|LORF2_MOUSE LINE-1 retrotransposable element ORF2 protein OS=Mus musculus OX=10090 GN=Pol PE=1 SV=2 && -	-
ENSMUSG00000031766	0	1.02176	0	9.70439	1.06496	8.68575	0.340586	6.48504	-4.20412	0.0365105	1	Slc12a3	8	94329201	94366214	+	11119	protein_coding	solute carrier family 12, member 3 [Source:MGI Symbol;Acc:MGI:108114] && sp|P59158|S12A3_MOUSE Solute carrier family 12 member 3 OS=Mus musculus OX=10090 GN=Slc12a3 PE=1 SV=1 && PF08403:Amino acid permease N-terminal|PF03522:Solute carrier family 12|PF00324:Amino acid permease	-
ENSMUSG00000027797	1925.8	799.014	850.688	1205.99	2454.73	4736.99	1191.83	2799.24	-1.23182	0.0365246	0.697512	Dclk1	3	55242364	55539068	+	15296	protein_coding	doublecortin-like kinase 1 [Source:MGI Symbol;Acc:MGI:1330861] && sp|Q9JLM8|DCLK1_MOUSE Serine/threonine-protein kinase DCLK1 OS=Mus musculus OX=10090 GN=Dclk1 PE=1 SV=1 && PF03607:Doublecortin|PF00069:Protein kinase domain	-
ENSMUSG00000020241	14621.6	7528.3	20181.3	8549.57	39892.3	66476.4	14110.4	38306.1	-1.44081	0.0365472	0.697512	Col6a2	10	76595762	76623630	-	8326	protein_coding	collagen, type VI, alpha 2 [Source:MGI Symbol;Acc:MGI:88460] && sp|Q02788|CO6A2_MOUSE Collagen alpha-2(VI) chain OS=Mus musculus OX=10090 GN=Col6a2 PE=1 SV=3 && PF01391:Collagen triple helix repeat (20 copies)|PF00092:von Willebrand factor type A domain	-
ENSMUSG00000092284	1.02327	18.3916	13.6767	72.3418	193.823	0	11.0305	88.7215	-3.00694	0.036577	0.697512	Gm8801	17	35947246	35952297	+	1064	unprocessed_pseudogene	predicted gene 8801 [Source:MGI Symbol;Acc:MGI:3779813] && sp|Q80W00|PP1RA_MOUSE Serine/threonine-protein phosphatase 1 regulatory subunit 10 OS=Mus musculus OX=10090 GN=Ppp1r10 PE=1 SV=1 && -	-
ENSMUSG00000027985	6.13964	64.3707	639.156	50.2864	62.8326	21.7144	236.555	44.9445	2.396	0.0366508	0.697512	Lef1	3	131110471	131224356	+	8788	protein_coding	lymphoid enhancer binding factor 1 [Source:MGI Symbol;Acc:MGI:96770] && sp|P27782|LEF1_MOUSE Lymphoid enhancer-binding factor 1 OS=Mus musculus OX=10090 GN=Lef1 PE=1 SV=1 && PF08347:N-terminal CTNNB1 binding	HMG
ENSMUSG00000021255	0	0	0	43.2287	0	0	0	14.4096	-6.31687	0.0366765	0.697512	Esrrb	12	86361117	86521628	+	6047	protein_coding	estrogen related receptor, beta [Source:MGI Symbol;Acc:MGI:1346832] && sp|Q61539|ERR2_MOUSE Steroid hormone receptor ERR2 OS=Mus musculus OX=10090 GN=Esrrb PE=1 SV=2 && PF00104:Ligand-binding domain of nuclear hormone receptor|PF00105:Zinc finger, C4 type (two domains)	ESR-like
ENSMUSG00000048626	0	0	0	43.2287	0	0	0	14.4096	-6.31687	0.0366765	0.697512	Klf17	4	117757836	117765648	-	2400	protein_coding	Kruppel-like factor 17 [Source:MGI Symbol;Acc:MGI:2181068] && sp|Q8CFA7|KLF17_MOUSE Krueppel-like factor 17 OS=Mus musculus OX=10090 GN=Klf17 PE=1 SV=2 && -	zf-C2H2
ENSMUSG00000045532	1.02327	4.08703	5.47067	9.70439	12.7795	23.8858	3.52699	15.4566	-2.11785	0.0367945	0.699059	C1ql1	11	102939264	102946688	-	1473	protein_coding	complement component 1, q subcomponent-like 1 [Source:MGI Symbol;Acc:MGI:1344400] && sp|O88992|C1QRF_MOUSE C1q-related factor OS=Mus musculus OX=10090 GN=C1ql1 PE=1 SV=2 && PF01391:Collagen triple helix repeat (20 copies)|PF00386:C1q domain	-
ENSMUSG00000116929	0	10.2176	0	13.2333	29.8189	36.9145	3.40586	26.6555	-2.97678	0.0368555	0.699522	2210009P08Rik	16	97466484	97466948	-	465	TEC	RIKEN cDNA 2210009P08 gene [Source:MGI Symbol;Acc:MGI:1919542] && - && -	-
ENSMUSG00000039795	441.031	475.117	391.153	330.832	276.89	233.43	435.767	280.384	0.635039	0.0369229	0.699866	Zfand1	3	10339953	10351317	-	6267	protein_coding	zinc finger, AN1-type domain 1 [Source:MGI Symbol;Acc:MGI:1913611] && sp|Q8BFR6|ZFAN1_MOUSE AN1-type zinc finger protein 1 OS=Mus musculus OX=10090 GN=Zfand1 PE=1 SV=1 && -	-
ENSMUSG00000019710	1173.7	1210.78	1037.6	846.929	787.005	751.318	1140.69	795.084	0.520462	0.0369471	0.699866	Mrpl24	3	87919506	87923672	+	2255	protein_coding	mitochondrial ribosomal protein L24 [Source:MGI Symbol;Acc:MGI:1914957] && sp|Q9CQ06|RM24_MOUSE 39S ribosomal protein L24, mitochondrial OS=Mus musculus OX=10090 GN=Mrpl24 PE=1 SV=1 && PF17136:Ribosomal proteins 50S L24/mitochondrial 39S L24|PF00467:KOW motif	-
ENSMUSG00000032172	70.6059	43.9355	51.0595	274.37	40.4685	132.458	55.2003	149.099	-1.43523	0.0370684	0.700795	Olfm2	9	20667690	20746349	-	2665	protein_coding	olfactomedin 2 [Source:MGI Symbol;Acc:MGI:3045350] && sp|Q568Y7|NOE2_RAT Noelin-2 OS=Rattus norvegicus OX=10116 GN=Olfm2 PE=1 SV=1 && PF12308:Neurogenesis glycoprotein|PF02191:Olfactomedin-like domain	-
ENSMUSG00000026095	216.934	188.003	227.033	140.273	143.77	119.429	210.657	134.49	0.647161	0.0371316	0.700795	Asnsd1	1	53344617	53352752	-	3528	protein_coding	asparagine synthetase domain containing 1 [Source:MGI Symbol;Acc:MGI:1917646] && sp|Q8BFS9|ASND1_MOUSE Asparagine synthetase domain-containing protein 1 OS=Mus musculus OX=10090 GN=Asnsd1 PE=2 SV=1 && PF00733:Asparagine synthase|PF13537:Glutamine amidotransferase domain	-
ENSMUSG00000085936	68.5594	64.3707	150.443	31.7598	58.5728	9.77147	94.4578	33.368	1.5019	0.03714	0.700795	2610307P16Rik	13	28460034	28885620	-	3293	processed_transcript	RIKEN cDNA 2610307P16 gene [Source:MGI Symbol;Acc:MGI:1919768] && - && -	-
ENSMUSG00000027661	120.746	80.7188	118.531	128.804	179.978	342.002	106.665	216.928	-1.0227	0.037143	0.700795	Slc2a10	2	165503787	165519917	+	3570	protein_coding	solute carrier family 2 (facilitated glucose transporter), member 10 [Source:MGI Symbol;Acc:MGI:2156687] && sp|Q8VHD6|GTR10_MOUSE Solute carrier family 2, facilitated glucose transporter member 10 OS=Mus musculus OX=10090 GN=Slc2a10 PE=2 SV=1 && PF00083:Sugar (and other) transporter	-
ENSMUSG00000052485	19.4422	40.8703	47.4124	139.39	121.405	30.4001	35.9083	97.0653	-1.43466	0.0373357	0.703734	Tmem171	13	98686235	98694834	-	1583	protein_coding	transmembrane protein 171 [Source:MGI Symbol;Acc:MGI:2685751] && sp|Q4KL18|TM171_MOUSE Transmembrane protein 171 OS=Mus musculus OX=10090 GN=Tmem171 PE=2 SV=1 && PF15471:Transmembrane protein family 171	-
ENSMUSG00000054555	549.498	652.903	745.834	359.063	2061.76	2470.01	649.412	1630.28	-1.32772	0.0373825	0.703919	Adam12	7	133883199	134232146	-	10573	protein_coding	a disintegrin and metallopeptidase domain 12 (meltrin alpha) [Source:MGI Symbol;Acc:MGI:105378] && sp|Q61824|ADA12_MOUSE Disintegrin and metalloproteinase domain-containing protein 12 OS=Mus musculus OX=10090 GN=Adam12 PE=1 SV=2 && PF08516:ADAM cysteine-rich|PF01562:Reprolysin family propeptide|PF00200:Disintegrin|PF01421:Reprolysin (M12B) family zinc metalloprotease	-
ENSMUSG00000104795	3.06982	2.04351	10.0296	0	0	0	5.04763	0	4.77231	0.0376274	1	Gm42783	3	96724526	96725320	-	795	TEC	predicted gene 42783 [Source:MGI Symbol;Acc:MGI:5662920] && - && -	-
ENSMUSG00000029851	187.259	110.35	143.149	221.437	249.201	264.915	146.919	245.184	-0.738533	0.0377657	0.710435	Tcaf2	6	42623016	42645254	-	4778	protein_coding	TRPM8 channel-associated factor 2 [Source:MGI Symbol;Acc:MGI:2385258] && sp|Q921K8|TCAF2_MOUSE TRPM8 channel-associated factor 2 OS=Mus musculus OX=10090 GN=Tcaf2 PE=1 SV=1 && PF17291:N-terminal domain of M60-like peptidases|PF13402:Peptidase M60, enhancin and enhancin-like	-
ENSMUSG00000075027	0	0	0	7.93996	4.25984	2.17144	0	4.79041	-4.73045	0.0377758	1	4631405J19Rik	2	93027956	93044732	+	3554	antisense	RIKEN cDNA 4631405J19 gene [Source:MGI Symbol;Acc:MGI:3045383] && - && -	-
ENSMUSG00000086360	10.2327	7.1523	6.38244	0	2.12992	0	7.92249	0.709973	3.52323	0.0377833	1	Gm16214	9	42022615	42034113	+	1388	antisense	predicted gene 16214 [Source:MGI Symbol;Acc:MGI:3801724] && sp|O88307|SORL_MOUSE Sortilin-related receptor OS=Mus musculus OX=10090 GN=Sorl1 PE=1 SV=3 && -	-
ENSMUSG00000021379	1784.59	1432.5	837.924	812.522	799.785	755.661	1351.67	789.323	0.77587	0.0379119	0.712113	Id4	13	48261228	48266026	+	3849	protein_coding	inhibitor of DNA binding 4 [Source:MGI Symbol;Acc:MGI:99414] && sp|P41139|ID4_MOUSE DNA-binding protein inhibitor ID-4 OS=Mus musculus OX=10090 GN=Id4 PE=1 SV=1 && PF00010:Helix-loop-helix DNA-binding domain	bHLH
ENSMUSG00000011305	16.3724	11.2393	6.38244	99.6906	18.1043	13.0286	11.3314	43.6078	-1.95191	0.0379296	0.712113	Plin5	17	56111601	56117596	-	2087	protein_coding	perilipin 5 [Source:MGI Symbol;Acc:MGI:1914218] && sp|Q8BVZ1|PLIN5_MOUSE Perilipin-5 OS=Mus musculus OX=10090 GN=Plin5 PE=1 SV=1 && PF03036:Perilipin family	-
ENSMUSG00000029848	27.6284	0	0.911778	0	0	0	9.51339	0	5.68189	0.0379681	1	Stra8	6	34920163	34939344	+	1803	protein_coding	stimulated by retinoic acid gene 8 [Source:MGI Symbol;Acc:MGI:107917] && sp|P70278|STRA8_MOUSE Stimulated by retinoic acid gene 8 protein OS=Mus musculus OX=10090 GN=Stra8 PE=1 SV=1 && -	-
ENSMUSG00000064367	50021.7	52860.6	46546.2	39009	31848.7	34252.3	49809.5	35036.7	0.507548	0.0381128	0.714565	mt-Nd5	MT	11742	13565	+	1824	protein_coding	mitochondrially encoded NADH dehydrogenase 5 [Source:MGI Symbol;Acc:MGI:102496] && sp|P03921|NU5M_MOUSE NADH-ubiquinone oxidoreductase chain 5 OS=Mus musculus OX=10090 GN=Mtnd5 PE=1 SV=3 && -	-
ENSMUSG00000031253	16.3724	18.3916	176.885	190.559	457.933	137.886	70.5496	262.126	-1.89155	0.0381491	0.714565	Srpx2	X	133908426	133932446	+	2922	protein_coding	sushi-repeat-containing protein, X-linked 2 [Source:MGI Symbol;Acc:MGI:1916042] && sp|Q8R054|SRPX2_MOUSE Sushi repeat-containing protein SRPX2 OS=Mus musculus OX=10090 GN=Srpx2 PE=1 SV=2 && PF00084:Sushi repeat (SCR repeat)|PF13778:Domain of unknown function (DUF4174)|PF02494:HYR domain	-
ENSMUSG00000104651	0	0	0	42.3464	0	0	0	14.1155	-6.28715	0.038193	0.714565	Gm21168	5	25956626	25957721	+	1096	processed_pseudogene	predicted gene, 21168 [Source:MGI Symbol;Acc:MGI:5434523] && sp|Q9CYH6|RRS1_MOUSE Ribosome biogenesis regulatory protein homolog OS=Mus musculus OX=10090 GN=Rrs1 PE=1 SV=1 && PF04939:Ribosome biogenesis regulatory protein (RRS1)	-
ENSMUSG00000022947	379.635	274.853	498.742	186.148	224.707	263.83	384.41	224.895	0.774546	0.03821	0.714565	Cbr3	16	93683215	93690990	+	1254	protein_coding	carbonyl reductase 3 [Source:MGI Symbol;Acc:MGI:1309992] && sp|Q8K354|CBR3_MOUSE Carbonyl reductase [NADPH] 3 OS=Mus musculus OX=10090 GN=Cbr3 PE=1 SV=1 && PF13561:Enoyl-(Acyl carrier protein) reductase|PF00106:short chain dehydrogenase	-
ENSMUSG00000028329	400.1	448.551	222.474	239.081	192.758	166.115	357.042	199.318	0.839737	0.038469	0.717566	Xpa	4	46155347	46196311	-	1894	protein_coding	xeroderma pigmentosum, complementation group A [Source:MGI Symbol;Acc:MGI:99135] && sp|Q64267|XPA_MOUSE DNA repair protein complementing XP-A cells homolog OS=Mus musculus OX=10090 GN=Xpa PE=1 SV=2 && PF01286:XPA protein N-terminal|PF05181:XPA protein C-terminus	-
ENSMUSG00000040009	59.3499	36.7832	31.0004	92.6329	57.5078	114.001	42.3779	88.0471	-1.05684	0.0385435	0.717566	Gnaz	10	74967177	75016907	+	3612	protein_coding	guanine nucleotide binding protein, alpha z subunit [Source:MGI Symbol;Acc:MGI:95780] && sp|O70443|GNAZ_MOUSE Guanine nucleotide-binding protein G(z) subunit alpha OS=Mus musculus OX=10090 GN=Gnaz PE=1 SV=4 && PF00503:G-protein alpha subunit	-
ENSMUSG00000032348	249.679	253.396	445.859	1056.01	603.832	332.23	316.311	664.026	-1.06998	0.0385453	0.717566	Gsta4	9	78182774	78209349	+	1266	protein_coding	glutathione S-transferase, alpha 4 [Source:MGI Symbol;Acc:MGI:1309515] && sp|P24472|GSTA4_MOUSE Glutathione S-transferase A4 OS=Mus musculus OX=10090 GN=Gsta4 PE=1 SV=3 && PF14497:Glutathione S-transferase, C-terminal domain|PF02798:Glutathione S-transferase, N-terminal domain	-
ENSMUSG00000041921	517.777	620.206	881.689	463.164	342.917	419.088	673.224	408.39	0.721101	0.0385575	0.717566	Metap1d	2	71453276	71525194	+	4537	protein_coding	methionyl aminopeptidase type 1D (mitochondrial) [Source:MGI Symbol;Acc:MGI:1913809] && sp|Q9CPW9|MAP12_MOUSE Methionine aminopeptidase 1D, mitochondrial OS=Mus musculus OX=10090 GN=Metap1d PE=2 SV=1 && PF00557:Metallopeptidase family M24	-
ENSMUSG00000029420	0	0	0	6.17552	3.19488	4.34288	0	4.57109	-4.66069	0.0385709	1	Rimbp2	5	128757791	128953486	-	8646	protein_coding	RIMS binding protein 2 [Source:MGI Symbol;Acc:MGI:2443235] && sp|Q80U40|RIMB2_MOUSE RIMS-binding protein 2 OS=Mus musculus OX=10090 GN=Rimbp2 PE=1 SV=3 && PF14604:Variant SH3 domain|PF07653:Variant SH3 domain	-
ENSMUSG00000059149	694.803	2612.63	289.945	1605.64	3533.54	5725	1199.13	3621.39	-1.5946	0.0385784	0.717566	Mfsd4a	1	132022806	132068062	-	7187	protein_coding	major facilitator superfamily domain containing 4A [Source:MGI Symbol;Acc:MGI:2442786] && sp|Q6PDC8|MFD4A_MOUSE Major facilitator superfamily domain-containing protein 4A OS=Mus musculus OX=10090 GN=Mfsd4a PE=2 SV=2 && PF07690:Major Facilitator Superfamily	-
novel.311	232.283	128.741	156.826	470.222	385.515	180.229	172.617	345.322	-1.00118	0.0385962	0.717566	-	17	21474024	21478122	+	4099	-	- && P31792.1 RecName: Full=Pol polyprotein; Contains: RecName: Full=Reverse transcriptase/ribonuclease H; Short=RT; Contains: RecName: Full=Integrase; Short=IN && -	-
ENSMUSG00000017009	4814.5	1997.53	3268.72	2125.26	1691.16	1837.04	3360.25	1884.49	0.834343	0.0387914	0.720493	Sdc4	2	164424247	164443887	-	2547	protein_coding	syndecan 4 [Source:MGI Symbol;Acc:MGI:1349164] && sp|O35988|SDC4_MOUSE Syndecan-4 OS=Mus musculus OX=10090 GN=Sdc4 PE=1 SV=1 && PF01034:Syndecan domain	-
ENSMUSG00000101462	34.7913	45.9791	93.9131	29.9954	24.4941	19.5429	58.2278	24.6775	1.23763	0.0390101	0.723201	Gm3052	1	34415050	34417986	-	2937	transcribed_processed_pseudogene	predicted gene 3052 [Source:MGI Symbol;Acc:MGI:3781230] && sp|P03364|POL_SMRVH Gag-Pro-Pol polyprotein OS=Squirrel monkey retrovirus OX=11856 GN=pol PE=1 SV=3 && -	-
ENSMUSG00000039021	9.20947	4.08703	19.1473	112.042	11.7146	17.3715	10.8146	47.0426	-2.11997	0.039013	0.723201	Ttc16	2	32757026	32775633	-	6388	protein_coding	tetratricopeptide repeat domain 16 [Source:MGI Symbol;Acc:MGI:2443048] && sp|Q8C1F5|TTC16_MOUSE Tetratricopeptide repeat protein 16 OS=Mus musculus OX=10090 GN=Ttc16 PE=2 SV=1 && -	-
ENSMUSG00000022523	28.6517	18.3916	38.2947	32.6421	19.1693	282.287	28.446	111.366	-1.96697	0.0392176	0.724462	Fgf12	16	28160098	28753068	-	6203	protein_coding	fibroblast growth factor 12 [Source:MGI Symbol;Acc:MGI:109183] && sp|P61328|FGF12_HUMAN Fibroblast growth factor 12 OS=Homo sapiens OX=9606 GN=FGF12 PE=1 SV=1 && PF00167:Fibroblast growth factor	-
ENSMUSG00000085596	4.0931	6.13054	82.06	7.93996	5.3248	2.17144	30.7612	5.1454	2.57389	0.0392298	0.724462	Gm11476	2	167553314	167607845	+	2019	processed_transcript	predicted gene 11476 [Source:MGI Symbol;Acc:MGI:3705135] && - && -	-
ENSMUSG00000025007	898.435	755.078	1333.02	1731.79	1203.4	2427.67	995.511	1787.62	-0.844355	0.0393025	0.724462	Aldh18a1	19	40550257	40588463	-	4072	protein_coding	aldehyde dehydrogenase 18 family, member A1 [Source:MGI Symbol;Acc:MGI:1888908] && sp|Q9Z110|P5CS_MOUSE Delta-1-pyrroline-5-carboxylate synthase OS=Mus musculus OX=10090 GN=Aldh18a1 PE=1 SV=2 && PF00696:Amino acid kinase family|PF00171:Aldehyde dehydrogenase family	-
ENSMUSG00000053783	2.04655	17.3699	18.2356	139.39	23.4291	11.9429	12.5507	58.2541	-2.21511	0.0393284	0.724462	1700016K19Rik	11	75999912	76003569	+	921	protein_coding	RIKEN cDNA 1700016K19 gene [Source:MGI Symbol;Acc:MGI:1921480] && sp|Q810M6|LIAT1_MOUSE Protein LIAT1 OS=Mus musculus OX=10090 GN=Liat1 PE=1 SV=1 && -	-
ENSMUSG00000013921	2334.09	2294.87	1064.96	340.536	1365.28	820.804	1897.97	842.206	1.17242	0.0393521	0.724462	Clip3	7	30291728	30308367	+	3935	protein_coding	CAP-GLY domain containing linker protein 3 [Source:MGI Symbol;Acc:MGI:1923936] && sp|B9EHT4|CLIP3_MOUSE CAP-Gly domain-containing linker protein 3 OS=Mus musculus OX=10090 GN=Clip3 PE=1 SV=1 && PF01302:CAP-Gly domain|PF12796:Ankyrin repeats (3 copies)	-
ENSMUSG00000019761	45.0241	55.1749	49.236	75.8707	165.069	69.486	49.8116	103.475	-1.05372	0.0393532	0.724462	Krt10	11	99385254	99389364	-	2114	protein_coding	keratin 10 [Source:MGI Symbol;Acc:MGI:96685] && sp|P02535|K1C10_MOUSE Keratin, type I cytoskeletal 10 OS=Mus musculus OX=10090 GN=Krt10 PE=1 SV=3 && PF00038:Intermediate filament protein	-
ENSMUSG00000003814	8991.51	9654.58	9002.89	10871.6	13832.8	18865.5	9216.33	14523.3	-0.65608	0.0393721	0.724462	Calr	8	84841850	84846934	-	2880	protein_coding	calreticulin [Source:MGI Symbol;Acc:MGI:88252] && sp|P14211|CALR_MOUSE Calreticulin OS=Mus musculus OX=10090 GN=Calr PE=1 SV=1 && PF00262:Calreticulin family	-
ENSMUSG00000079343	132.002	64.3707	36.4711	16.7621	50.0531	10.8572	77.6147	25.8908	1.58524	0.0393849	0.724462	C1s2	6	124624625	124636085	-	2662	protein_coding	complement component 1, s subcomponent 2 [Source:MGI Symbol;Acc:MGI:3644269] && sp|Q8CFG8|CS1B_MOUSE Complement C1s-B subcomponent OS=Mus musculus OX=10090 GN=C1sb PE=2 SV=1 && PF00431:CUB domain|PF14670:Coagulation Factor Xa inhibitory site|PF00084:Sushi repeat (SCR repeat)|PF00089:Trypsin	-
ENSMUSG00000009894	490.148	473.073	577.155	728.712	705.003	821.889	513.459	751.868	-0.549887	0.0394317	0.724624	Snap47	11	59407134	59451186	-	2651	protein_coding	synaptosomal-associated protein, 47 [Source:MGI Symbol;Acc:MGI:1915076] && sp|Q8R570|SNP47_MOUSE Synaptosomal-associated protein 47 OS=Mus musculus OX=10090 GN=Snap47 PE=1 SV=1 && -	-
ENSMUSG00000052160	21.4888	16.3481	53.7949	7.05774	14.9094	7.60003	30.5439	9.85574	1.63977	0.0395148	0.725451	Pld4	12	112760655	112768990	+	3462	protein_coding	phospholipase D family, member 4 [Source:MGI Symbol;Acc:MGI:2144765] && sp|Q8BG07|PLD4_MOUSE 5'-3' exonuclease PLD4 OS=Mus musculus OX=10090 GN=Pld4 PE=1 SV=1 && PF13918:PLD-like domain|PF00614:Phospholipase D Active site motif	-
ENSMUSG00000020732	26.6051	11.2393	20.0591	163.21	28.7539	17.3715	19.3012	69.7786	-1.85709	0.0396065	0.725472	Rab37	11	115091431	115162236	+	5330	protein_coding	RAB37, member RAS oncogene family [Source:MGI Symbol;Acc:MGI:1929945] && sp|Q9VP48|RAB26_DROME Ras-related protein Rab-26 OS=Drosophila melanogaster OX=7227 GN=Rab26 PE=2 SV=2 && -	-
novel.669	26.6051	4.08703	4.55889	0	2.12992	2.17144	11.7503	1.43379	3.06843	0.0396246	0.725472	-	7	22772837	22778165	+	892	-	- && - && -	-
ENSMUSG00000032649	149.398	84.8058	25.5298	274.37	110.756	304.001	86.5779	229.709	-1.4092	0.0396362	0.725472	Colgalt2	1	152399830	152510695	+	4245	protein_coding	collagen beta(1-O)galactosyltransferase 2 [Source:MGI Symbol;Acc:MGI:2138232] && sp|Q6NVG7|GT252_MOUSE Procollagen galactosyltransferase 2 OS=Mus musculus OX=10090 GN=Colgalt2 PE=2 SV=2 && PF13704:Glycosyl transferase family 2|PF01755:Glycosyltransferase family 25 (LPS biosynthesis protein)	-
ENSMUSG00000021259	21.4888	32.6962	94.8249	26.4665	8.51968	11.9429	49.6699	15.643	1.66082	0.039724	0.725472	Cyp46a1	12	108334381	108362234	+	3287	protein_coding	cytochrome P450, family 46, subfamily a, polypeptide 1 [Source:MGI Symbol;Acc:MGI:1341877] && sp|Q9WVK8|CP46A_MOUSE Cholesterol 24-hydroxylase OS=Mus musculus OX=10090 GN=Cyp46a1 PE=1 SV=1 && PF00067:Cytochrome P450	-
ENSMUSG00000038421	38.8844	11.2393	17.3238	6.17552	9.58464	3.25716	22.4825	6.33911	1.82474	0.039746	0.725472	Fcrla	1	170917576	170927583	-	1745	protein_coding	Fc receptor-like A [Source:MGI Symbol;Acc:MGI:2138647] && sp|Q920A9|FCRLA_MOUSE Fc receptor-like A OS=Mus musculus OX=10090 GN=Fcrla PE=1 SV=1 && PF13895:Immunoglobulin domain|PF13927:Immunoglobulin domain	-
ENSMUSG00000038526	46.0473	38.8268	14.5884	441.109	9.58464	34.743	33.1542	161.812	-2.28917	0.0397818	0.725472	Car14	3	95897768	95904691	-	2543	protein_coding	carbonic anhydrase 14 [Source:MGI Symbol;Acc:MGI:1344341] && sp|Q9WVT6|CAH14_MOUSE Carbonic anhydrase 14 OS=Mus musculus OX=10090 GN=Ca14 PE=1 SV=1 && PF00194:Eukaryotic-type carbonic anhydrase	-
ENSMUSG00000022094	1106.16	1002.34	1592.88	659.017	857.293	805.604	1233.79	773.971	0.673136	0.0397821	0.725472	Slc39a14	14	70303469	70351425	-	10550	protein_coding	solute carrier family 39 (zinc transporter), member 14 [Source:MGI Symbol;Acc:MGI:2384851] && sp|Q75N73|S39AE_MOUSE Metal cation symporter ZIP14 OS=Mus musculus OX=10090 GN=Slc39a14 PE=1 SV=1 && -	-
ENSMUSG00000043670	0	0	0	3.52887	2.12992	8.68575	0	4.78151	-4.72088	0.0397849	1	Diras1	10	81019589	81025662	-	3035	protein_coding	DIRAS family, GTP-binding RAS-like 1 [Source:MGI Symbol;Acc:MGI:2183442] && sp|Q91Z61|DIRA1_MOUSE GTP-binding protein Di-Ras1 OS=Mus musculus OX=10090 GN=Diras1 PE=1 SV=1 && PF00071:Ras family	-
ENSMUSG00000085081	1.02327	0	0.911778	39.6998	1.06496	0	0.645017	13.5883	-4.39362	0.0398691	0.726013	Rptoros	11	119820812	119834365	-	1174	antisense	regulatory associated protein of MTOR, complex 1, opposite strand [Source:MGI Symbol;Acc:MGI:2442055] && sp|Q8N122|RPTOR_HUMAN Regulatory-associated protein of mTOR OS=Homo sapiens OX=9606 GN=RPTOR PE=1 SV=1 && -	-
ENSMUSG00000059974	50.1404	160.416	922.719	53.8153	160.809	97.7147	377.758	104.113	1.86033	0.0398879	0.726013	Ntm	9	28994750	29963141	-	8079	protein_coding	neurotrimin [Source:MGI Symbol;Acc:MGI:2446259] && sp|Q90773|CEPU1_CHICK Protein CEPU-1 OS=Gallus gallus OX=9031 PE=1 SV=1 && PF07679:Immunoglobulin I-set domain	-
ENSMUSG00000043441	0	0	0	11.4688	1.06496	3.25716	0	5.26365	-4.8682	0.0399366	1	Gpr149	3	62529077	62605140	-	4288	protein_coding	G protein-coupled receptor 149 [Source:MGI Symbol;Acc:MGI:2443628] && sp|Q3UVY1|GP149_MOUSE Probable G-protein coupled receptor 149 OS=Mus musculus OX=10090 GN=Gpr149 PE=1 SV=1 && -	-
[truncated: 27,917 more rows]

## Sheet: Table S2
Table S2. Differentially expressed genes between the LPS group and the control group.
gene_id	LPS_1	LPS_2	LPS_3	C_1	C_2	C_3	LPS	Control	log2FoldChange	pvalue	padj	gene_name	gene_chr	gene_start	gene_end	gene_strand	gene_length	gene_biotype	gene_description	tf_family
[truncated: 29,203 more rows]

## Sheet: Table S3
Table S3. GO annotation of differentially expressed genes between the Leo group and the LPS group.
[truncated: 573 more rows]

[truncated: 3 more sheets: Table S4, Table S5, Table S6]
